# Supplementary material for: Genomic and transcriptomic landscapes of metastatic neuroendocrine neoplasms from distinct primary sites and their clinical implications
Source: Sci Rep. 2025 May 6;15:15770. doi: 10.1038/s41598-025-00549-7 (PMC12056210; doi:10.1038/s41598-025-00549-7)
Supplement: Supplementary file 2 — Supplementary Information 2. [file 41598_2025_549_MOESM2_ESM.xlsx]

## Sheet: Sheet 1
Supplementary Table 1. Summary of the clinicopathological features and estimated tumour mutation burden of the 28 POG NENs.
StudyID	Primary	Biopsy	Differentiation	Ki67	Tumour mutation burden (mutations/megabase)
PN1	Small Intestine	Skin	Well	<3	2.2068
PN2	Pancreas	Liver	Well	3-20	7.898
PN3	Thyroid	Neck	N/A	N/A	2.0494
PN4	Pancreas	Liver	Poor_Large	>55	11.4117
PN5	Lung	Liver	Poor_Small	21-55	1.3607
PN6	Pancreas	Liver	Well	3-20	1.3313
PN7	Thyroid	Breast	N/A	3-20	4.105
PN8	Thyroid	Liver	N/A	N/A	1.4835
PN9	Lung	Liver	Well	21-55	1.4989
PN10	Pancreas	Liver	Well	<3	1.2814
PN11	Lung	Lung	Well	<3	1.3132
PN12	Pancreas	Liver	Well	3-20	2.3782
PN13	Neck	Liver	N/A	N/A	0.8908
PN14	Unknown	Liver	Well	3-20	4.7302
PN15	Lung	Liver	Poor_Small	3-20	2.4075
PN16	Pancreas	Pancreas	Mixed_Well	>55	2.9315
PN17	Small Intestine	Liver	Well	3-20	2.9273
PN18	Hepatobiliary	Pelvis	Well	21-55	16.404
PN19	Ovary	Lymph Node	Mixed_Large	>55	4.7131
PN20	Lung	Liver	Well	3-20	2.1342
PN21	Pancreas	Liver	Well	21-55	1.5129
PN22	Lung	Lung	Well	21-55	1.6762
PN23	Pancreas	Liver	Well	3-20	1.9974
PN24	Small Intestine	Liver	Well	3-20	2.1653
PN25	Pancreas	Liver	Well	5	1.4999
PN26	Lung	Liver	Well	2022-05-13	2.3859
PN27	Hepatobiliary	Liver	Well	10	2.2239
PN28	Pancreas	Liver	Well	80	2.3429
