# Supplementary material for: Genomic and transcriptomic landscapes of metastatic neuroendocrine neoplasms from distinct primary sites and their clinical implications
Source: Sci Rep. 2025 May 6;15:15770. doi: 10.1038/s41598-025-00549-7 (PMC12056210; doi:10.1038/s41598-025-00549-7)
Supplement: Supplementary file 3 — Supplementary Information 3. [file 41598_2025_549_MOESM3_ESM.xlsx]

## Sheet: Sheet1
Supplementary Table 2. Summary of all treatments received by each patient in the POG NEN cohort before and after POG enrollment.
StudyID	Treatment_type	Drug_name	Time_on_therapy_(days)
PN1	Standard therapy	OCTREOTIDE,OCTREOTIDE	2596
PN1	Standard therapy	TEMOZOLOMIDE,CAPECITABINE	159
PN2	Standard therapy	EVEROLIMUS	198
PN3	Unknown
PN4	Standard therapy	ETOPOSIDE,CISPLATIN	87
PN5	Standard therapy	CARBOPLATIN,ETOPOSIDE,CISPLATIN	33
PN6	Standard therapy	SUNITINIB	455
PN6	Standard therapy	TEMOZOLOMIDE,CAPECITABINE	624
PN7	Surgery
PN8	Clinical trial	SUNITINIB	670
PN8	Clinical trial	TEMSIROLIMUS	126
PN9	Standard therapy	TEMOZOLOMIDE,CAPECITABINE	58
PN10	Standard therapy	EVEROLIMUS	115
PN11	Radiation
PN12	Standard therapy	TEMOZOLOMIDE,CAPECITABINE	77
PN12	Standard therapy	YTTRIUM-90	51
PN13	Standard therapy	VINCRISTINE,DACARBAZINE,CYCLOPHOSPHAMIDE	238
PN13	Standard therapy	SUNITINIB,SUNITINIB	656
PN14	Standard therapy	LANREOTIDE	80
PN15	Standard therapy	CARBOPLATIN,ETOPOSIDE,CISPLATIN	123
PN16		CAPECITABINE,TEMOZOLOMIDE	unknown
PN17	Standard therapy	OCTREOTIDE	861
PN18	Standard therapy	OCTREOTIDE	491
PN18	Standard therapy	ETOPOSIDE,CISPLATIN	87
PN19	Standard therapy	CARBOPLATIN,ETOPOSIDE,CISPLATIN	341
PN20	Standard therapy	OCTREOTIDE,OCTREOTIDE (LAR)	1712
PN21	Unknown
PN22	Unknown
PN23	Unknown
PN24	Standard therapy	LANREOTIDE	314
PN25	Standard therapy	TEMOZOLOMIDE,CAPECITABINE	982
PN26	Standard therapy	OCTREOTIDE (LAR),OCTREOTIDE	366
PN26	Standard therapy	TEMOZOLOMIDE,CAPECITABINE	29
PN26	Standard therapy	OCTREOTIDE,OCTREOTIDE,LANREOTIDE	981
PN27	Standard therapy	LANREOTIDE	92
PN28	Standard therapy	ETOPOSIDE,CISPLATIN	58
