# Supplementary material for: Genomic and transcriptomic landscapes of metastatic neuroendocrine neoplasms from distinct primary sites and their clinical implications
Source: Sci Rep. 2025 May 6;15:15770. doi: 10.1038/s41598-025-00549-7 (PMC12056210; doi:10.1038/s41598-025-00549-7)
Supplement: Supplementary file 5 — Supplementary Information 5. [file 41598_2025_549_MOESM5_ESM.xlsx]

## Sheet: SBS
Supplementary Table 4. The complete mutational signature analysis scores for each of the 28 POG NENs. Three sheets are provided, each for single base substitutions (SBS), small insertions and deletions (ID), and doublet base substitutions (DBS).
Signature	Associations	PN1	PN2	PN3	PN4	PN5	PN6	PN7	PN8	PN9	PN10	PN11	PN12	PN13	PN14	PN15	PN16	PN17	PN18	PN19	PN20	PN21	PN22	PN23	PN24	PN25	PN26	PN27	PN28
SBS1	Deamination; Age	0.0489	0	0.0104	0.0579	0.033	0.0515	0.0197	0.0111	0.0336	0.0606	0.0436	0.0375	0.0391	0.048	0.0465	0.0393	0.0407	0.0213	0.0646	0.0282	0.0711	0.0391	0.06	0.0874	0.017	0.0337	0.043	0.0581
SBS2	AID/APOBEC	0.00165	0.027	0	0.00305	0.0144	0.114	0.00286	0	0.0108	0.0105	0.0343	0.0029	0	0.0292	0.219	0.0172	0.00637	0.442	0.0688	0.00378	0.0133	0.00831	0.00701	0	0	0.00158	0	0.0149
SBS3	HRD; BRCA1/2	0.133	0	0	0	0	0	0.0343	0	0	0	0	0	0	0	0	0.0565	0.062	0	0	0.0306	0	0	0	0	0.0319	0	0	0
SBS4	Tobacco	0	0	0	0	0	0	0	0	0	0	0	0	0	0	0	0	0	0	0	0.00406	0	0.029	0.00112	0	0	0	0	0
SBS5	Unknown; possibly ERCC2 mutations	0.0875	0	0	0	0.23	0.0214	0	0.0698	0.0491	0.131	0.335	0.135	0.152	0	0	0	0.237	0	0	0	0.258	0.147	0.279	0	0.0585	0.12	0.138	0.165
SBS6	dMMR	0	0	0.0211	0.0265	0.0243	0	0.0056	0.0145	0	0	0	0	0.00138	0.0201	0	0.0641	0.00557	0.0151	0	0.057	0	0.0995	0.00474	0.0553	0.0764	0.0235	0	0.00304
SBS7a	UV	0.0238	0	0.0104	0	0	0	0.00661	0.00407	0	0.00687	0.00917	0.00988	0	0	0.00451	0.00233	0	0.00103	0	0.0115	0	0	0	0.0135	0	0	0	0
SBS7b	UV	0	0	0.00479	0	0	0	0	0	0	0	0	0	0	0	0	0.00322	0.00421	0	0	0.00724	0	0	0	0.0191	0.0159	0	0	0
SBS7c	UV	0.00951	0	0	0.0351	0.000529	0.0268	0.00129	0.00442	0.011	0.00568	0.00858	0.00102	0	0.00199	0.00585	0.00401	0	0.00727	0	0	0.000495	0	0.0183	0	0.00597	0.00689	0.0117	0.00715
SBS7d	UV	0	0	0	0	0	0	0.000256	0.00213	0.00249	0	0.00111	0	0	0	0	0.00347	0	0	0	0.00761	0	0	0	0	0	0	0	0.000158
SBS8	-	0.0779	0	0	0	0.123	0.0787	0.161	0.105	0.14	0.054	0.106	0.0974	0.117	0.072	0.047	0.0458	0.0831	0.00352	0.162	0.143	0.0524	0.0729	0.0905	0.0948	0.0457	0.202	0.08	0.135
SBS9	Pol eta; IG hypermutation	0.0561	0	0	0	0	0	0	0.0281	0.0058	0.0138	0	0	0	0.0131	0.00169	0	0.00731	0	0	0.0548	0	0	0.000413	0.0493	0.0177	0.0163	0.0216	0.0066
SBS10a	Pol epsilon mutation	0.00086	0	0.00476	0.00357	0	0	0.00407	0.0148	0.0013	0.00815	0.00465	0.0152	0.00807	0.013	0	0	0	0	0.0252	0.00387	0	0.000688	0.00935	0.000646	0.00278	0	0.00748	0.0044
SBS10b	Pol epsilon mutation	0	0	0	0	0	0.00291	0	0	0	0.000541	0	0.00208	0	0.0148	0	0.0112	0.0047	0.00907	0.0117	0	0	0.00462	0.00708	0	0.00355	0	0.000183	0.000276
SBS11	Temozolomide	0	0	0	0	0	0	0	0	0	0	0	0	0	0	0	0	0	0	0	0	0	0	0	0	0	0	0	0
SBS12	-	0.05	0	0	0.118	0.016	0.000719	0	0.0249	0.0246	0.00666	0.0562	0.00977	0.0521	0	0.0291	0	0	0	0.00632	0.0214	0.0286	0	0	0.0462	0	0	0.0124	0
SBS13	AID/APOBEC	0.0285	0.0186	0.000268	0.00655	0.0129	0.141	0.00396	0.00871	0.0192	0.012	0.0294	0.0141	0.0107	0.0117	0.312	0.0572	0.0125	0.314	0.0555	0.0136	0.0158	0.0108	0.00941	0.00487	0	0.0131	0.0221	0.0171
SBS14	dMMR and pol epsilon mutation	0	0	0	0	0	0	0	0	0	0	0	0	0	0	0	0	0	0.00182	0	0	0	0	0	0	0	0	0	0
SBS15	dMMR	0.0015	0	0.00647	0	0	0	0	0	0	0.00482	0	0.0132	0	0.0719	0.0278	0	0.0114	0.00232	0	0	0	0	0.0281	0	0	0.00134	0	0.0127
SBS16	-	0.0533	0	0.0633	0.0333	0.0431	0.0696	0.0254	0.0314	0.082	0.0512	0.0422	0.107	0.0433	0.0355	0.0219	0.0426	0.00692	0.0072	0.00511	0.0532	0.00896	0.0181	0	0.0443	0.0425	0.0609	0.0503	0.0167
SBS17a	-	0	0	0	0	0	0	0	0.00163	0	0	0	0	0	0	0	0	0	0	0.00251	0	0	0	0	0	0	0	0	0
SBS17b	Unknown; possibly therapy associated (capecitabine, 5FU, platinum)	0.00748	0.000462	0.00188	0.000348	0.000169	0.00228	0.00157	0.000539	0.00604	0	0.00486	0.00593	0	0.0558	0.00232	0.00335	0.00478	0.00209	0.00426	0	0.00312	0.00348	0	0.00236	0	0.00144	0	0.000399
SBS18	ROS	0	0	0.0497	0	0.0497	0	0.0164	0.0649	0.113	0.0395	0	0	0.0158	0.00338	0	0.0108	0	0.00809	0	0	0	0.00371	0.059	0	0	0	0	0
SBS19	-	0.00856	0	0	0	0	0.0436	0	0	0	0.00183	0.00694	0.013	0	0.0181	0.00663	0.0171	0.0185	0.0142	0.0128	0.0162	0.0175	0.00603	0.0295	0.00373	0.0233	0.00352	0	0
SBS20	dMMR and pol delta mutation	0	0	0	0	0	0	0	0	0	0	0	0	0	0	0	0	0	0	0	0	0	0	0	0	0	0	0	0
SBS21	dMMR	0.018	0	0.0365	0.0896	0.00937	0.0107	0.00483	0.0133	0.00985	0	0.0167	0.16	0	0.0443	0	0.0212	0.0259	0	0	0.0126	0.0145	0.0174	0.0023	0.00701	0.000393	0.0101	0.0154	0
SBS22	aristolochic acid	0.0292	0	0.0185	0.00697	0	0	0	0.0201	0.00846	0	0	0.0129	0.00184	0.00438	0	0.00141	0.0141	0	0.0341	0	0	0.0076	0	0.0226	0.00587	0	0.0178	0
SBS23	-	0	0	0	0	0	0	0	0	0	0	0	0	0	0	0	0	0	0	0	0	0	0	0	0	0	0	0	0
SBS24	aflatoxin	0	0	0.00834	0	0	0	0.0103	0.0127	0	0.00148	0	0	0.00661	0.0112	0	0	0	0	0.0294	0.00296	0	0	0.00483	0	0.00538	0.00205	0.00696	0
SBS25	Unknown; only found in cell lines	0	0	0	0	0	0	0	0	0	0	0	0.00917	0	0.00904	0	0.00247	0	0.00738	0	0	0.00377	0	0	0	0	0	0	0
SBS26	dMMR	0.0189	0	0	0	0	0.0378	0.0224	0.0151	0.0217	0.0125	0	0	0	0.00856	0.0305	0.0105	0.00331	0.0192	0	0	0.0274	0.0117	0	0.0275	0.0801	0	0	0.00891
SBS27	Possible artefact	0	0.00228	0.00568	0.00057	0	0.00267	0	0	0	0	0.00377	0	0	0	0	0	0	0	0.016	0	0.0043	0.000612	0	0.00173	0	0	0	0
SBS28	-	0.00208	0	0	0	0	0	0	0	0	0	0.00199	0.0022	0	0.0167	0	0	0	0	0.0041	0	0	0.0093	0	0	0	0	0.00429	0
SBS29	Tobacco	0	0	0	0	0.00848	0.0329	0	0	0.0284	0.00639	0	0	0	0	0.024	0	0	0.0153	0.00175	0	0.00436	0.0052	0	0	0	0	0.00463	0.0113
SBS30	dBER; NTHL1 mutations	0.029	0.655	0.0454	0.0792	0.0614	0.0601	0.0316	0.0684	0.0682	0.0686	0.0555	0.00193	0.0862	0.0613	0.0581	0.0581	0.0414	0.0295	0	0.0629	0.0574	0.0607	0.0485	0.039	0.109	0.0451	0.063	0.0996
SBS31	Platinum therapy; possibly HRD	0.00476	0	0	0	0	0	0	0.0119	0.0249	0.0416	0	0.000286	0.0171	0.00579	0	0	0.00632	0	0	0	0.0289	0.0178	0.0234	0	0	0.0135	0.0128	0.0481
SBS32	Azathioprine	0.000818	0	0.0333	0	0.0151	0.00898	0.0337	0.0242	0.0195	0.000112	0.000196	0.0248	0	0.00698	0	0	0.0166	0	0.0088	0.0225	0	0.0235	0.0357	0.045	0.0167	0.0258	0.00833	0.0288
SBS33	-	0	0	0.00663	0.00111	0	0.0017	0.00339	0	0.00187	0.00866	0	0	0	0.0149	0.00252	0.0252	0.0134	0.00122	0.00286	0.0118	0.0157	0.0071	0	0.00514	0.016	0.00421	0.00502	0.0076
SBS34	-	0.00786	0	0	0.0133	0.00753	0.0102	0.00158	0.00181	0.0111	0.0223	0.0147	0.00972	0.0126	0.00778	0.0181	5.56e-05	0.0075	0.00463	0.00412	0.00897	0.00638	0.00492	0.00778	0.00259	0.000481	0.00543	0.00467	0.00568
SBS35	Platinum	0	0	0	0	0	0	0	0	0	0	0	0	0	0	0	0	0	0	0.278	0	0	0	0	0.00985	0	0	0	0
SBS36	MUTYH	0	0	0.0187	0	0	0	0.0369	0.00702	0	0.0148	0	0	0	0.00219	0	0	0	0	0	0	0	0	0.0144	0.00249	0	0	0	0
SBS37	-	0.063	0	0.0262	0.00645	0.0371	0.0576	0.0174	0.0303	0.0147	0.0603	0	0.0122	0.0991	0.0581	0.0328	0.0561	0.057	0.0101	0.0389	0.0632	0.0424	0.0552	0.0178	0.00532	0	0.0751	0.0725	0.0141
SBS38	UV; also in non-UV exposed melanomas	0	0	0	0	0	0	0	0	0	0	0	0	0	0	0	0	0	0	0	0	0	0	0	0	0	0.00605	0	0.000193
SBS39	-	0.00623	0	0.0677	0	0.0733	0.0447	0.016	0	0.0521	0.0484	0	0.0537	0.0153	0.0788	0.0275	0.129	0.0274	0.0224	0	0.0664	0	0.048	0.0526	0.0474	0.0176	0.0282	0.0694	0.1
SBS40	-	0	0	0.372	0	0	0	0.367	0.15	0	0.0485	0	0	0	0	0	0.0555	0	0	0	0.0525	0	0	0.0144	0.151	0.119	0.0157	0.0999	0.0596
SBS41	-	0	0	0	0.0178	0.0338	0	0	0	0	0	0	0	0	0	0	0	0	0	0	0	0	0	0	0	0	0.00775	0	0
SBS42	Haloalkanes	0.00146	0	0.0368	0	0	0	0.017	0	0.0209	0	0	0	0.0105	0	0	0	0	0	0	0.0166	0	0	0	0	0	0	0	0
SBS43	Possible artefact	0.013	0	0	0	0	0	0	0	0	0	0	0.00184	0	0.0199	0	0.0115	0.00849	0.0014	0	0	0.00809	0.00992	0.00652	0.0209	0	0.00698	0.00985	0.0111
SBS44	dMMR	0.0239	0.254	0	0.267	0.0239	0.0254	0.0209	0.0488	0.0636	0.0628	0.0286	0	0.0562	0	0.00086	0	0	0	0.0472	0.0169	0.0139	0	0	0	0.00853	0.037	0.0357	0.0147
SBS45	Possible artefact	0	0	0	0	0	0	0	0	0	0	0	0	0	0	0	0	0.00465	0	0	0	0	0	0	0	0	0	0	0
SBS46	Possible artefact	0.00712	0	0	0	0	0	0	0	0	0.0365	0	0.148	0.0162	0.0874	0.00545	0.0656	0.0448	0.00963	0.0501	0.0423	0.0417	0.0489	0.0485	0.0303	0.0469	0.0308	0.0257	0.0248
SBS47	Possible artefact	0	0	0.00181	0	0	0	0	0	0	0	0	0	0	0	0	0	0	0	0	0	0	0	0	0	0	0	0	0
SBS48	Possible artefact	0	0	0.000121	5.71e-05	0	0	0.000447	0.000649	0	0.00105	0	0	0	0.00163	0	0	0	0	0	0.000561	0.000589	0	0.000115	0	0.00247	0	0	0
SBS49	Possible artefact	7.46e-05	0	0	0	0	0	0	0	0	0	0	0	0	0	0	0.00128	0	0	0	0	0	0	0	0	0.000481	0	0	0
SBS50	Possible artefact	0	0	0.0386	0	0.0177	0	0.0457	0.0298	0.0207	0.00455	0.00958	0.0104	0	0	0	0.00828	0	0	0.0343	0	0	0.0106	0	0.00144	0	0.0109	0	0
SBS51	Possible artefact	0.0153	0.00792	0.0512	0	0.0287	0.0434	0.0287	0.0455	0.0194	0	0.0243	0.00555	0.0514	0	0	0	0.00717	0	0	0.0118	0.0074	0.013	0.02	0.0123	0.0332	0.0124	0.0296	0
SBS52	Possible artefact	0	0	0	0	0	0	0	0.00937	0	0.0029	0	0	0.0142	0	0	0.00174	0	0	0	0	0.00467	0	0	0	0	0	0.00149	0
SBS53	Possible artefact	0.00271	0.00257	0	0.0121	0	0.000119	0	0	0	0.00073	0	0.0045	0	0	0	0.00258	0.00229	0.00177	0.00199	0.00418	0.000469	0	0	0	0	0	0.00887	0.0062
SBS54	Possible artefact	0.00949	0	0.00543	0	0	0.00493	0	0.00282	0	0	0.00371	0	0	0.0836	0	0.0797	0.0733	0.00788	0.014	0.0497	0.0387	0.0709	0.0446	0.0466	0.0278	0.0154	0.024	0.0247
SBS55	Possible artefact	0	0	0	0	0	0	0	0	0	0	0	0	0	0	0	0.00404	0	0	0	0	0	0.00743	0	0	0.00604	0	0	0.0145
SBS56	Possible artefact	0	0	0	0	0	0	0	0	0	0	0	0	0	0	0	0	0	0	0	0	0	0	0	0	0	0	0	0.00465
SBS57	Possible artefact	0	0	0	0.0568	0.00329	0.0147	0	0.011	8.17e-05	0.0185	0.0178	0	0	0	0	0	0	0	0.000528	0	0	0.00103	0	0	0	0	0	0
SBS58	Possible artefact	0.0404	0	0.0231	0.0867	0.0469	0	0.0201	0.0549	0.0279	0.075	0.0788	0.0421	0.0828	0.0328	0	0.0132	0.0442	0	0.000624	0.0133	0.0557	0.0358	0.0466	0.0518	0.0438	0.0382	0.0603	0.0439
SBS59	Possible artefact	0	0	0	0	0	0.00624	0	0	0	0.00746	0	0	0	0.000234	0	0.00124	0	0	0	0	0	0	0	0.000484	0	0	0.00166	0
SBS60	Possible artefact	0	0	0	0	0	0	0	0	0	0	0	0	0	0	0	0	0	0.000139	0.00219	0.000863	0	0.00215	0.00178	0.000409	0.00831	0.00155	0	0.000968
SBS84	AID	0.0022	0	0	0	0	0	0	0	0	0	0.000802	0	0	0	0.0152	0	0	0	0	0	0.0308	0	0	0	0.0101	0.018	0.00664	0
SBS85	Indirect AID induced mutagenesis in lymphoid cells.	0.0322	0	0.029	0.0327	0.00766	0	0.0119	0	0.0289	0.0124	0.0216	0	0.0155	0	0	0.0156	0.00501	0	0	0.0396	0	0.0367	0.00637	0.0379	0	0.0248	0	0.029
SBS86	Unknown chemotherapy. Enriched in hyperdiploid ALL cases.	0.0353	0.0134	0.00133	0	0.00784	0	0.0108	0.0294	0.0177	0.00313	0.0214	0.000679	0.0106	0	0	0	0.0195	0	0.00294	0.008	0.00682	0.00313	0	0.00398	0.0208	0.0283	0.0201	0
SBS87	Thiopurine chemotherapy. Relapsed ALL.	0	0	0	0.000652	0.00557	0.000123	0	0.0177	0	0	0	0	0	0.0152	0	0.0166	0.00295	0	0.0095	0.00298	0.0313	0.0144	0	0	0.0275	0	0	0
SBS88	E.coli bacteria (pks pathogenicity island, producing genotoxic compound colibactin).	0	0	0	0	0.00766	0	0.00741	0	0.00761	0.000421	0	0.0118	0.0291	0.021	0.0172	0.0113	0.0244	0.00806	0	0	0.0181	0.00388	0	0	0.0176	0	0	0
SBS89	Unknown. Most active in the first decade of life, and found in normal CRC epithelial.	0.0479	0.0194	0	0.0427	0.0553	0.0849	0	0.00919	0.0304	0.034	0.0188	0.0202	0.033	0	0.0428	0.0301	0.0448	0.0119	0	0.0332	0.0675	0.0304	0	0.00377	0.0349	0.0434	0	0
SBS90	Duocarmycin. Breast and oesophagus metastatic cancers.	0	0	0	0.00192	0.00131	0	0.00962	0.00051	0.00283	0	0	0.00473	0.002	0	0.00129	0	0	0	0	0	0	0	0	0.00169	0	0.00847	0.00462	0

## Sheet: ID
Signature	Associations	PN1	PN2	PN3	PN4	PN5	PN6	PN7	PN8	PN9	PN10	PN11	PN12	PN13	PN14	PN15	PN16	PN17	PN18	PN19	PN20	PN21	PN22	PN23	PN24	PN25	PN26	PN27	PN28
ID1	DNA replication slippage	0.0746	0.165	0.089	0.212	0.0634	0.123	0.0341	0.17	0.225	0.287	0.12	0.325	0.0725	0.405	0.289	0.166	0.0831	0.49	0.406	0.231	0.195	0.113	0.252	0.166	0.0408	0.144	0.0223	0.256
ID2	DNA replication slippage	0.0968	0.118	0.0764	0.551	0.025	0.0444	0.0677	0.0954	0.0481	0.0834	0.045	0.0402	0.0898	0.136	0.0457	0.116	0.106	0.081	0.191	0.0698	0.0158	0.0392	0.0946	0.103	0	0.0877	0.047	0.0422
ID3	Tobacco	0	0.0967	0	0	0.174	0.105	0.0333	0.0307	0.194	0.0778	0.126	0.0673	0.0144	0	0.038	0.0596	0.114	0.0825	0.0964	0	0	0	0.0721	0	0	0.139	0.0184	0.149
ID4	-	0.0519	0.0252	0.0466	0.0141	0.034	0.0499	0.113	0	0.0506	0.0488	0.0127	0.0502	0.122	0	0.22	0.000994	0.0493	0.0166	0.0223	0.00649	0.0703	0.00815	0.0263	0.0618	0	0.0145	0.0921	0.0283
ID5	-	0	0	0.126	0	0	0	0	0	0	0	0.024	0	0	0	0	0	0	0	0	0	0	0	0	0.0756	0	0	0	0
ID6	HRD	0.0832	0.0593	0.102	0	0.16	0.139	0.0545	0.107	0.13	0.0219	0.0732	0.0378	0.0922	0.033	0.0608	0.0894	0.016	0.0191	0.0226	0.0642	0.0699	0	0.08	0.0146	0.127	0.0382	0.0891	0.0605
ID7	dMMR	0.0029	0.0172	0.0121	0.0876	0.0392	0.0107	0	0	0.0356	0	0	0.0358	0.0694	0.0311	0.0335	0.0193	0.0303	0.00841	0.0245	0.0708	0.0368	0.0244	0.0274	0.103	0	0.0576	0.00571	0.000421
ID8	NHEJ; radiation therapy	0.0186	0.0349	0.0296	0.0046	0.046	0.047	0.0742	0.0671	0	0.0211	0.00393	0.033	0.0866	0.0191	0.0244	0.0332	0.0206	0.0284	0	0.0347	0.116	0.12	0.0423	0.0341	0.113	0	0.146	0.0901
ID9	-	0	0	0	0	0	0	0	0	0	0	0	0	0	0	0	0	0	0	0	0	0	0	0	0	0	0	0	0
ID10	-	0.129	0.138	0.0719	0.0118	0.154	0.272	0.0427	0.167	0.0577	0.193	0.173	0.0986	0.194	0.12	0.0225	0.339	0.174	0.0718	0.0736	0.156	0.175	0.481	0.123	0.234	0.719	0.148	0.0746	0.283
ID11	-	0.0402	0.109	0.0535	0.0172	0.0597	0	0.00899	0.11	0	0	0	0.0747	0	0.0339	0.0142	0.0376	0	0.00429	0.0529	0	0	0	0.072	0	0	0	0.0142	0.0229
ID12	-	0.0425	0	0.00619	0.087	0	0	0	0	0	0.046	0	0.0241	0.00236	0.037	0.0536	0.0339	0.066	0.0651	0.027	0.00949	0.0151	0.0772	0.00331	0.00173	0	0.0205	0	0.0326
ID13	UV	0.037	0.0905	0.0625	0.00559	0.0499	0.099	0.091	0.0269	0.0291	0.0743	0	0.0441	0.0263	0.0429	0.023	0.0223	0.0626	0.0116	0.0378	0.0126	0.0433	0	0.0275	0.0369	0	0.0972	0	0.00928
ID14	-	0	0	0	0	0	0	0	0	0	0	0	0	0	0	0	0	0	0	0	0	0	0	0	0	0	0	0	0
ID15	-	0.345	0.0629	0.265	0	0.171	0.0887	0.342	0.13	0.096	0.11	0.193	0.152	0.179	0.0848	0.0932	0.0705	0.171	0.0597	0.0118	0.276	0.138	0.031	0.14	0.0919	0	0.132	0.359	0.0259
ID16	-	0.0787	0.054	0.0407	0	0	0.021	0.0593	0	0.00338	0.0265	0.109	0	0.0512	0.016	0.0401	0.0115	0.107	0.0313	0.0334	0.0687	0.0772	0.0464	0.0385	0.078	0	0.103	0.0348	0
ID17	-	0	0.0295	0.0181	0.00914	0	0	0	0	0.0477	0.0098	0	0.0173	0.000152	0	0.029	0	0	0.0132	0	0	0	0	0	0	0	0	0	0
ID18	E.coli bacteria (pks pathogenicity island, producing genotoxic compound colibactin).	0	0	0	0	0.0241	0	0.0795	0.0962	0.0828	0	0.119	0	0	0.0411	0.0126	0	0	0.017	0	0	0.0484	0.0599	0	0	0	0.0196	0.0961	0

## Sheet: DBS
Signature	Associations	PN1	PN2	PN3	PN4	PN5	PN6	PN7	PN8	PN9	PN10	PN11	PN12	PN13	PN14	PN15	PN16	PN17	PN18	PN19	PN20	PN21	PN22	PN23	PN24	PN25	PN26	PN27	PN28
DBS1	UV	0	0.139	0	0	0	0	0.0311	0.0433	0	0	0	0.0497	0	0	0	0	0	0	0	0	0	0	0	0	0	0	0	0
DBS2	Tobacco and other mutagens	0.432	0	0.0471	0.0987	0.104	0.0035	0.192	0.0318	0.109	0.0565	0.00254	0.102	0.0556	0.0526	0	0.0553	0.0547	0.0646	0.0693	0.0418	0.0257	0	0.067	0	0.00456	0.0589	0.175	0.0864
DBS3	Pol epsilon mutation	0	0	0.0218	0.118	0.145	0.0503	0.0397	0	0.000778	0.0613	0.175	0.0545	0.0804	0.0449	0.0597	0	0.023	0.0324	0	0.0467	0	0.117	0	0	0.0169	0.0682	0.0515	0.0342
DBS4	-	0.00292	0.177	0.293	0.00307	0.0843	0.0248	0.241	0.267	0.0865	0.0736	0.125	0.124	0.249	0.0148	0.0244	0.107	0.194	0.0862	0.218	0.0391	0.0578	0	0.0199	0.0231	0.126	0.0782	0.11	0.0579
DBS5	Platinum	0.128	0.0468	0.0901	0.0433	0.0734	0.0725	0.0668	0	0	0	0.0186	0.13	0	0	0	0.0238	0.0491	0.0507	0.541	0.0143	0.0686	0.0249	0.0344	0.021	0.0306	0.0118	0.0615	0.0565
DBS6	-	0.0241	0.00714	0.137	0.059	0.13	0.00727	0.194	0.102	0.17	0.15	0	0.156	0.0998	0.215	0.155	0.0831	0.0479	0	0.0342	0.108	0	0.255	0.0513	0.177	0.154	0.125	0.166	0.152
DBS7	dMMR	0.0682	0.0566	0.0589	0.447	0.0169	0.526	0.0501	0.177	0.197	0.278	0.0804	0.12	0.15	0.137	0.161	0.148	0.159	0.0656	0.031	0.307	0.24	0.204	0.136	0.182	0.0512	0.219	0.124	0.123
DBS8	-	0.0095	0.0748	0	0.0354	0	0	0.0181	0	0	0	0	0.0162	0.0618	0.0354	0.152	0	0.0177	0	0.00645	0	0.00689	0.0433	0	0.00354	0.0182	0.0541	0	0
DBS9	-	0.118	0.441	0.296	0.179	0.304	0.244	0.101	0.127	0.292	0.0792	0.167	0.0839	0.245	0.186	0	0.299	0.171	0.0478	0.0323	0.26	0.202	0.181	0.319	0.273	0.193	0.202	0.104	0.09
DBS10	dMMR	0.0992	0	0.0545	0	0	0	0	0.0639	0.0303	0.0126	0	0	0.00502	0.0825	0	0.108	0.0281	0	0.0112	0.0164	0.166	0.0752	0.171	0.197	0.0486	0.021	0.0103	0.106
DBS11	-	0.118	0.0572	0.00156	0.0162	0.143	0.0712	0.0676	0.188	0.114	0.289	0.432	0.165	0.0532	0.231	0.447	0.176	0.255	0.653	0.0565	0.167	0.233	0.101	0.202	0.123	0.357	0.161	0.198	0.294
