# Supplementary material for: Genomic and transcriptomic landscapes of metastatic neuroendocrine neoplasms from distinct primary sites and their clinical implications
Source: Sci Rep. 2025 May 6;15:15770. doi: 10.1038/s41598-025-00549-7 (PMC12056210; doi:10.1038/s41598-025-00549-7)
Supplement: Supplementary file 6 — Supplementary Information 6. [file 41598_2025_549_MOESM6_ESM.xlsx]

## Sheet: Cluster A
Supplementary Table 5. The complete gene set test results obtained from analysis using the Hallmark gene sets as the references. The enrichment results are listed for each of the three clusters separated into individual spreadsheets.
Gene set	Number of Genes	Enrichment	p-value	adj. p-value
HALLMARK_MYC_TARGETS_V1	200	Depleted	1.05782e-17	5.28911e-16
HALLMARK_E2F_TARGETS	200	Depleted	1.22767e-10	3.06917e-09
HALLMARK_XENOBIOTIC_METABOLISM	180	Enriched	9.52986e-10	1.58831e-08
HALLMARK_G2M_CHECKPOINT	197	Depleted	3.82048e-09	4.7756e-08
HALLMARK_BILE_ACID_METABOLISM	99	Enriched	3.00478e-06	3.00478e-05
HALLMARK_MYC_TARGETS_V2	58	Depleted	7.36863e-06	6.14052e-05
HALLMARK_COAGULATION	119	Enriched	3.27074e-05	0.000233624
HALLMARK_PANCREAS_BETA_CELLS	25	Enriched	5.60548e-05	0.000350342
HALLMARK_DNA_REPAIR	149	Depleted	0.000108086	0.000600477
HALLMARK_TNFA_SIGNALING_VIA_NFKB	188	Depleted	0.00201219	0.010061
HALLMARK_MITOTIC_SPINDLE	199	Depleted	0.00508445	0.0231111
HALLMARK_MTORC1_SIGNALING	201	Depleted	0.00719377	0.0299741
HALLMARK_UNFOLDED_PROTEIN_RESPONSE	113	Depleted	0.00946819	0.0364161
HALLMARK_HEDGEHOG_SIGNALING	34	Enriched	0.0278662	0.0995221
HALLMARK_PROTEIN_SECRETION	96	Depleted	0.0318964	0.101458
HALLMARK_NOTCH_SIGNALING	31	Depleted	0.0324665	0.101458
HALLMARK_ALLOGRAFT_REJECTION	173	Depleted	0.0488616	0.14371
HALLMARK_UV_RESPONSE_DN	143	Enriched	0.0582192	0.154835
HALLMARK_APOPTOSIS	155	Depleted	0.0588374	0.154835
HALLMARK_KRAS_SIGNALING_Enriched	186	Enriched	0.0748076	0.187019
HALLMARK_OXIDATIVE_PHOSPHORYLATION	200	Depleted	0.0926241	0.220534
HALLMARK_CHOLESTEROL_HOMEOSTASIS	73	Depleted	0.110827	0.246284
HALLMARK_P53_PATHWAY	189	Depleted	0.113291	0.246284
HALLMARK_WNT_BETA_CATENIN_SIGNALING	38	Depleted	0.122893	0.251755
HALLMARK_FATTY_ACID_METABOLISM	145	Enriched	0.125878	0.251755
HALLMARK_PI3K_AKT_MTOR_SIGNALING	98	Depleted	0.13151	0.252903
HALLMARK_APICAL_JUNCTION	177	Depleted	0.137581	0.254779
HALLMARK_KRAS_SIGNALING_DN	110	Enriched	0.161856	0.286016
HALLMARK_ANGIOGENESIS	32	Enriched	0.165889	0.286016
HALLMARK_MYOGENESIS	163	Enriched	0.180155	0.300258
HALLMARK_INTERFERON_ALPHA_RESPONSE	96	Depleted	0.284123	0.458262
HALLMARK_REACTIVE_OXYGEN_SPECIES_PATHWAY	48	Depleted	0.30815	0.469904
HALLMARK_TGF_BETA_SIGNALING	52	Depleted	0.310137	0.469904
HALLMARK_EPITHELIAL_MESENCHYMAL_TRANSITION	193	Enriched	0.320127	0.470775
HALLMARK_COMPLEMENT	183	Enriched	0.333882	0.476975
HALLMARK_GLYCOLYSIS	187	Depleted	0.416151	0.572897
HALLMARK_PEROXISOME	97	Enriched	0.423944	0.572897
HALLMARK_IL2_STAT5_SIGNALING	185	Enriched	0.457561	0.602055
HALLMARK_INTERFERON_GAMMA_RESPONSE	192	Depleted	0.583129	0.747601
HALLMARK_HEME_METABOLISM	176	Depleted	0.599067	0.748834
HALLMARK_INFLAMMATORY_RESPONSE	169	Depleted	0.647198	0.775777
HALLMARK_SPERMATOGENESIS	89	Depleted	0.651653	0.775777
HALLMARK_APICAL_SURFACE	36	Depleted	0.669852	0.778898
HALLMARK_UV_RESPONSE_Enriched	149	Depleted	0.716963	0.813008
HALLMARK_ANDROGEN_RESPONSE	97	Depleted	0.731707	0.813008
HALLMARK_HYPOXIA	186	Depleted	0.824131	0.872125
HALLMARK_ADIPOGENESIS	193	Depleted	0.824384	0.872125
HALLMARK_ESTROGEN_RESPONSE_LATE	185	Enriched	0.83724	0.872125
HALLMARK_ESTROGEN_RESPONSE_EARLY	189	Depleted	0.929591	0.948562
HALLMARK_IL6_JAK_STAT3_SIGNALING	76	Depleted	0.954154	0.954154

## Sheet: Cluster B
Gene set	Number of Genes	Enrichment	p-value	adj. p-value
HALLMARK_TNFA_SIGNALING_VIA_NFKB	188	Enriched	2.12521e-09	1.06261e-07
HALLMARK_INTERFERON_GAMMA_RESPONSE	192	Enriched	7.97191e-08	1.99298e-06
HALLMARK_INTERFERON_ALPHA_RESPONSE	96	Enriched	2.20378e-07	3.67296e-06
HALLMARK_ADIPOGENESIS	193	Enriched	1.04589e-06	1.30736e-05
HALLMARK_EPITHELIAL_MESENCHYMAL_TRANSITION	193	Enriched	1.44519e-06	1.44519e-05
HALLMARK_IL6_JAK_STAT3_SIGNALING	76	Enriched	3.75751e-06	3.13126e-05
HALLMARK_INFLAMMATORY_RESPONSE	169	Enriched	9.30016e-06	6.64297e-05
HALLMARK_ALLOGRAFT_REJECTION	173	Enriched	1.23402e-05	7.71259e-05
HALLMARK_APICAL_JUNCTION	177	Enriched	4.94587e-05	0.000274771
HALLMARK_OXIDATIVE_PHOSPHORYLATION	200	Enriched	7.92624e-05	0.000396312
HALLMARK_MYC_TARGETS_V1	200	Enriched	0.000224346	0.00101975
HALLMARK_FATTY_ACID_METABOLISM	145	Enriched	0.000500427	0.00208511
HALLMARK_CHOLESTEROL_HOMEOSTASIS	73	Enriched	0.000556555	0.0021406
HALLMARK_PANCREAS_BETA_CELLS	25	Depleted	0.000701666	0.00250595
HALLMARK_COMPLEMENT	183	Enriched	0.00098633	0.00328777
HALLMARK_MYC_TARGETS_V2	58	Enriched	0.00139616	0.00436299
HALLMARK_P53_PATHWAY	189	Enriched	0.00150842	0.00443652
HALLMARK_APOPTOSIS	155	Enriched	0.00387149	0.0102208
HALLMARK_APICAL_SURFACE	36	Enriched	0.00388392	0.0102208
HALLMARK_IL2_STAT5_SIGNALING	185	Enriched	0.0067982	0.0169955
HALLMARK_NOTCH_SIGNALING	31	Enriched	0.015841	0.0377166
HALLMARK_TGF_BETA_SIGNALING	52	Enriched	0.0232282	0.0527913
HALLMARK_MYOGENESIS	163	Enriched	0.0393707	0.0855885
HALLMARK_ESTROGEN_RESPONSE_LATE	185	Enriched	0.0444673	0.0917251
HALLMARK_HEDGEHOG_SIGNALING	34	Depleted	0.0458625	0.0917251
HALLMARK_ESTROGEN_RESPONSE_EARLY	189	Enriched	0.0506534	0.0974104
HALLMARK_REACTIVE_OXYGEN_SPECIES_PATHWAY	48	Enriched	0.0604887	0.112016
HALLMARK_KRAS_SIGNALING_Enriched	186	Enriched	0.0657686	0.117444
HALLMARK_HYPOXIA	186	Enriched	0.0693954	0.119647
HALLMARK_SPERMATOGENESIS	89	Depleted	0.086588	0.144313
HALLMARK_XENOBIOTIC_METABOLISM	180	Enriched	0.0919701	0.144532
HALLMARK_PEROXISOME	97	Enriched	0.0925002	0.144532
HALLMARK_MTORC1_SIGNALING	201	Enriched	0.100649	0.149957
HALLMARK_E2F_TARGETS	200	Enriched	0.102317	0.149957
HALLMARK_ANDROGEN_RESPONSE	97	Enriched	0.10497	0.149957
HALLMARK_GLYCOLYSIS	187	Enriched	0.132938	0.184636
HALLMARK_COAGULATION	119	Enriched	0.158408	0.214065
HALLMARK_BILE_ACID_METABOLISM	99	Enriched	0.170872	0.224832
HALLMARK_DNA_REPAIR	149	Enriched	0.254168	0.325857
HALLMARK_UV_RESPONSE_Enriched	149	Enriched	0.283773	0.354716
HALLMARK_MITOTIC_SPINDLE	199	Enriched	0.29259	0.356818
HALLMARK_G2M_CHECKPOINT	197	Enriched	0.321019	0.382165
HALLMARK_UV_RESPONSE_DN	143	Enriched	0.333662	0.387979
HALLMARK_HEME_METABOLISM	176	Enriched	0.374425	0.425483
HALLMARK_KRAS_SIGNALING_DN	110	Depleted	0.424747	0.471941
HALLMARK_PROTEIN_SECRETION	96	Enriched	0.481665	0.523549
HALLMARK_ANGIOGENESIS	32	Enriched	0.575384	0.61211
HALLMARK_PI3K_AKT_MTOR_SIGNALING	98	Enriched	0.608302	0.633647
HALLMARK_UNFOLDED_PROTEIN_RESPONSE	113	Enriched	0.672786	0.686516
HALLMARK_WNT_BETA_CATENIN_SIGNALING	38	Enriched	0.950905	0.950905

## Sheet: Cluster C
Gene set	Number of Genes	Enrichment	p-value	adj. p-value
HALLMARK_XENOBIOTIC_METABOLISM	180	Depleted	3.42525e-11	1.71263e-09
HALLMARK_EPITHELIAL_MESENCHYMAL_TRANSITION	193	Depleted	6.13154e-10	1.53289e-08
HALLMARK_BILE_ACID_METABOLISM	99	Depleted	5.35871e-08	6.60176e-07
HALLMARK_INTERFERON_GAMMA_RESPONSE	192	Depleted	6.15934e-08	6.60176e-07
HALLMARK_ADIPOGENESIS	193	Depleted	6.60176e-08	6.60176e-07
HALLMARK_FATTY_ACID_METABOLISM	145	Depleted	2.1488e-07	1.79067e-06
HALLMARK_COAGULATION	119	Depleted	4.08916e-07	2.92083e-06
HALLMARK_IL6_JAK_STAT3_SIGNALING	76	Depleted	6.21072e-07	3.8817e-06
HALLMARK_INTERFERON_ALPHA_RESPONSE	96	Depleted	1.2546e-06	6.97e-06
HALLMARK_COMPLEMENT	183	Depleted	7.30008e-06	3.65004e-05
HALLMARK_INFLAMMATORY_RESPONSE	169	Depleted	1.07807e-05	4.9003e-05
HALLMARK_TNFA_SIGNALING_VIA_NFKB	188	Depleted	4.02431e-05	0.000167679
HALLMARK_G2M_CHECKPOINT	197	Enriched	0.000275829	0.00106088
HALLMARK_IL2_STAT5_SIGNALING	185	Depleted	0.000400851	0.00143161
HALLMARK_OXIDATIVE_PHOSPHORYLATION	200	Depleted	0.000541824	0.00176247
HALLMARK_E2F_TARGETS	200	Enriched	0.00056399	0.00176247
HALLMARK_ALLOGRAFT_REJECTION	173	Depleted	0.000886312	0.0026068
HALLMARK_MYOGENESIS	163	Depleted	0.00108678	0.00301884
HALLMARK_APICAL_JUNCTION	177	Depleted	0.00161652	0.00425399
HALLMARK_KRAS_SIGNALING_Enriched	186	Depleted	0.00193006	0.00482516
HALLMARK_MYC_TARGETS_V1	200	Enriched	0.00708875	0.016878
HALLMARK_SPERMATOGENESIS	89	Enriched	0.00782459	0.0177832
HALLMARK_APICAL_SURFACE	36	Depleted	0.00822314	0.0178764
HALLMARK_UV_RESPONSE_DN	143	Depleted	0.0103729	0.0213553
HALLMARK_PEROXISOME	97	Depleted	0.0106776	0.0213553
HALLMARK_CHOLESTEROL_HOMEOSTASIS	73	Depleted	0.0175497	0.0337495
HALLMARK_P53_PATHWAY	189	Depleted	0.0234812	0.0434837
HALLMARK_ESTROGEN_RESPONSE_LATE	185	Depleted	0.033868	0.0604785
HALLMARK_ANGIOGENESIS	32	Depleted	0.0496786	0.0856528
HALLMARK_APOPTOSIS	155	Depleted	0.0570337	0.0950562
HALLMARK_ESTROGEN_RESPONSE_EARLY	189	Depleted	0.0596403	0.096194
HALLMARK_TGF_BETA_SIGNALING	52	Depleted	0.0683626	0.106817
HALLMARK_ANDROGEN_RESPONSE	97	Depleted	0.0765899	0.116045
HALLMARK_HYPOXIA	186	Depleted	0.0798855	0.117479
HALLMARK_DNA_REPAIR	149	Enriched	0.0865659	0.123666
HALLMARK_REACTIVE_OXYGEN_SPECIES_PATHWAY	48	Depleted	0.125518	0.171139
HALLMARK_PANCREAS_BETA_CELLS	25	Enriched	0.126643	0.171139
HALLMARK_UNFOLDED_PROTEIN_RESPONSE	113	Enriched	0.158182	0.208134
HALLMARK_WNT_BETA_CATENIN_SIGNALING	38	Enriched	0.256523	0.328875
HALLMARK_GLYCOLYSIS	187	Depleted	0.2973	0.371625
HALLMARK_UV_RESPONSE_Enriched	149	Depleted	0.309958	0.377998
HALLMARK_MITOTIC_SPINDLE	199	Enriched	0.371591	0.442371
HALLMARK_NOTCH_SIGNALING	31	Depleted	0.395685	0.460099
HALLMARK_HEME_METABOLISM	176	Depleted	0.491743	0.558799
HALLMARK_PROTEIN_SECRETION	96	Enriched	0.503005	0.558895
HALLMARK_HEDGEHOG_SIGNALING	34	Enriched	0.544048	0.591356
HALLMARK_PI3K_AKT_MTOR_SIGNALING	98	Enriched	0.638877	0.679656
HALLMARK_MYC_TARGETS_V2	58	Enriched	0.844302	0.879482
HALLMARK_KRAS_SIGNALING_DN	110	Depleted	0.865398	0.883059
HALLMARK_MTORC1_SIGNALING	201	Enriched	0.892853	0.892853
