# Supplementary material for: Genomic and transcriptomic landscapes of metastatic neuroendocrine neoplasms from distinct primary sites and their clinical implications
Source: Sci Rep. 2025 May 6;15:15770. doi: 10.1038/s41598-025-00549-7 (PMC12056210; doi:10.1038/s41598-025-00549-7)
Supplement: Supplementary file 7 — Supplementary Information 7. [file 41598_2025_549_MOESM7_ESM.xlsx]

## Sheet: Cluster A
Supplementary Table 6. The complete differential gene expression analysis results with predicted activities from master regulator analysis. The enrichment results are listed for each of the three clusters separated into individual spreadsheets.
HGNC Symbol	Ensembl	Log2 Fold-change	Differential p-value	Differential adj. p-value	Activity score	VIPER p-value	VIPER adj. p-value
A1BG	ENSG00000121410	3.22196	4.81099e-05	0.00914864
A1BG-AS1	ENSG00000268895	1.00312	0.0164339	0.178656
A1CF	ENSG00000148584	7.15593	1.53301e-07	0.000159478
A2M	ENSG00000175899	0.95239	0.100044	0.387066
A2M-AS1	ENSG00000245105	0.3472	0.455021	0.751476
A4GALT	ENSG00000128274	-0.985326	0.100756	0.388209
AAAS	ENSG00000094914	0.147117	0.518097	0.789535
AACS	ENSG00000081760	-0.0964799	0.73008	0.900522
AADAT	ENSG00000109576	0.915313	0.109946	0.405082
AAGAB	ENSG00000103591	-0.43736	0.090046	0.371223
AAK1	ENSG00000115977	0.570119	0.102524	0.391124
AAMDC	ENSG00000087884	-0.763239	0.096265	0.381186
AAMP	ENSG00000127837	-0.293821	0.270636	0.604088
AAR2	ENSG00000131043	-0.216902	0.350766	0.670546
AARS1	ENSG00000090861	-0.101023	0.699369	0.884834
AARS2	ENSG00000124608	-0.251052	0.323495	0.648312
AARSD1	ENSG00000266967	-0.10547	0.650309	0.861996
AASDH	ENSG00000157426	0.259838	0.223957	0.554846
AASDHPPT	ENSG00000149313	-0.319722	0.238413	0.569328
AASS	ENSG00000008311	1.23905	0.0133298	0.161797
AATF	ENSG00000275700	-0.49882	0.0457556	0.276268	-3.44	0.000574	0.00251
AATK	ENSG00000181409	1.15634	0.069671	0.332157
ABAT	ENSG00000183044	1.51821	0.0141756	0.166243
ABCA1	ENSG00000165029	0.492332	0.190015	0.517307	2.19	0.0289	0.0716
ABCA10	ENSG00000154263	1.19777	0.0308624	0.234743
ABCA11P	ENSG00000251595	0.505537	0.172571	0.495038
ABCA17P	ENSG00000238098	0.164533	0.758042	0.912467
ABCA2	ENSG00000107331	1.03497	0.0232373	0.206651
ABCA3	ENSG00000167972	-0.21414	0.584983	0.828245
ABCA4	ENSG00000198691	-0.396503	0.521245	0.791538
ABCA5	ENSG00000154265	0.929264	0.00968447	0.139187
ABCA6	ENSG00000154262	2.65467	0.000472322	0.0301553
ABCA7	ENSG00000064687	0.373927	0.468021	0.759518
ABCA8	ENSG00000141338	2.7884	0.00105834	0.0449704
ABCA9	ENSG00000154258	1.64182	0.00277351	0.0750348
ABCB1	ENSG00000085563	3.34105	4.56837e-06	0.00207158
ABCB10	ENSG00000135776	0.0755992	0.712004	0.89002
ABCB11	ENSG00000073734	3.50629	0.0127008	0.157846
ABCB4	ENSG00000005471	3.71351	6.84035e-05	0.0112011
ABCB6	ENSG00000115657	0.273775	0.428613	0.733212
ABCB7	ENSG00000131269	-0.319555	0.166292	0.486617
ABCB8	ENSG00000197150	0.443172	0.216894	0.546717
ABCB9	ENSG00000150967	0.623971	0.0579093	0.306786
ABCC1	ENSG00000103222	-0.857767	0.0582024	0.307716
ABCC10	ENSG00000124574	-0.322614	0.299373	0.629121
ABCC11	ENSG00000121270	0.836561	0.237711	0.568866
ABCC2	ENSG00000023839	3.35368	0.000330575	0.0259832
ABCC3	ENSG00000108846	-0.0217373	0.979209	0.992702
ABCC4	ENSG00000125257	0.209811	0.699269	0.884834
ABCC5	ENSG00000114770	0.0942636	0.782396	0.922507
ABCC6	ENSG00000091262	2.3634	0.0110406	0.148482
ABCC6P1	ENSG00000256340	1.47809	0.117062	0.416258
ABCC8	ENSG00000006071	3.9462	4.70938e-05	0.00905277	5.28	1.32e-07	1.36e-06
ABCC9	ENSG00000069431	1.65736	0.0156117	0.174411	3.84	0.000121	0.000635
ABCD1	ENSG00000101986	-0.0274503	0.912214	0.970671
ABCD3	ENSG00000117528	0.453159	0.124754	0.429823
ABCD4	ENSG00000119688	0.369367	0.137488	0.4482
ABCE1	ENSG00000164163	0.0182024	0.947307	0.980877
ABCF1	ENSG00000204574	-0.66543	0.00376844	0.0873238
ABCF2	ENSG00000285292	-0.826767	0.0192061	0.190636
ABCF2	ENSG00000033050	-0.145441	0.466501	0.758767
ABCF3	ENSG00000161204	0.116988	0.559002	0.815067
ABCG1	ENSG00000160179	0.693355	0.0114266	0.150936	1.48	0.138	0.25
ABCG2	ENSG00000118777	2.20046	6.4423e-05	0.0106584
ABCG4	ENSG00000172350	0.700849	0.098162	0.383533	3.86	0.000114	0.0006
ABHD1	ENSG00000143994	1.30696	0.05536	0.300504
ABHD10	ENSG00000144827	0.273088	0.471882	0.762051
ABHD11	ENSG00000106077	-0.557193	0.0607728	0.313161
ABHD12	ENSG00000100997	0.278866	0.333276	0.655419
ABHD13	ENSG00000139826	-0.138079	0.706009	0.888224
ABHD14A	ENSG00000248487	0.36499	0.282178	0.614595
ABHD14A-ACY1	ENSG00000114786	-0.209459	0.67165	0.872161
ABHD14B	ENSG00000114779	-0.0254972	0.926754	0.974687
ABHD15	ENSG00000168792	1.4795	0.00196124	0.0629113
ABHD16A	ENSG00000204427	0.0596756	0.823972	0.93843
ABHD17A	ENSG00000129968	0.0210713	0.910418	0.970396
ABHD17AP1	ENSG00000198658	-1.09994	0.0678494	0.328025
ABHD17B	ENSG00000107362	0.153553	0.520121	0.791109
ABHD17C	ENSG00000136379	-0.577691	0.14567	0.459784
ABHD18	ENSG00000164074	0.663528	0.00393746	0.0895038
ABHD2	ENSG00000140526	0.0616544	0.842017	0.946038
ABHD3	ENSG00000158201	-0.327545	0.316379	0.64231
ABHD4	ENSG00000100439	0.164158	0.578861	0.825643
ABHD5	ENSG00000011198	-0.740213	0.0184154	0.187391
ABHD6	ENSG00000163686	0.605323	0.0434004	0.269784
ABHD8	ENSG00000127220	0.216564	0.394579	0.706646
ABI1	ENSG00000136754	-0.643711	0.00432678	0.0947072	-5.1	3.34e-07	3.23e-06
ABI2	ENSG00000138443	-0.0147033	0.949089	0.981788
ABI3	ENSG00000108798	0.403406	0.178005	0.501833
ABI3BP	ENSG00000154175	0.189772	0.807693	0.932535
ABITRAM	ENSG00000119328	-0.565118	0.0616889	0.314844
ABL1	ENSG00000097007	-0.0214664	0.926426	0.974687	-1.31	0.19	0.318
ABL2	ENSG00000143322	0.164169	0.572494	0.823001	-0.13	0.896	0.947
ABLIM1	ENSG00000099204	-0.069491	0.911601	0.97066
ABLIM2	ENSG00000163995	0.906238	0.0185911	0.188277
ABLIM3	ENSG00000173210	1.66195	0.00445721	0.096482	2.77	0.00555	0.0183
ABO	ENSG00000175164	-1.2858	0.0810381	0.356418
ABR	ENSG00000159842	-0.00485394	0.987776	0.995715	0.12	0.903	0.951
ABRACL	ENSG00000146386	-0.840094	0.0766391	0.346463
ABRAXAS1	ENSG00000163322	-0.407111	0.160498	0.478612	-1.48	0.14	0.253
ABRAXAS2	ENSG00000165660	-0.271091	0.280002	0.612373
ABT1	ENSG00000146109	-0.490502	0.0512081	0.290541	-9.16	5.13e-20	4e-18
ABTB1	ENSG00000114626	-0.27456	0.462125	0.757169
ABTB2	ENSG00000166016	-0.0935236	0.875175	0.957172
AC000068.1	ENSG00000185065	0.415293	0.221302	0.552375
AC000093.1	ENSG00000284874	1.30149	0.0806901	0.355241
AC000120.2	ENSG00000243107	0.963124	0.108396	0.401888
AC000123.3	ENSG00000280347	0.31223	0.545378	0.805576
AC000403.1	ENSG00000278727	0.658101	0.294886	0.625773
AC002044.2	ENSG00000279591	0.046613	0.936216	0.977385
AC002094.1	ENSG00000258924	-0.748309	0.340739	0.662122
AC002116.1	ENSG00000248101	-0.786213	0.266753	0.600475
AC002310.1	ENSG00000235560	-0.683755	0.0791948	0.352449
AC002350.2	ENSG00000278993	-0.381828	0.332578	0.654971
AC002451.1	ENSG00000231170	1.05989	0.195353	0.522454
AC002467.1	ENSG00000241764	-0.23803	0.509497	0.785026
AC002558.1	ENSG00000239291	0.702675	0.197173	0.523499
AC002558.3	ENSG00000262265	0.80991	0.145991	0.460148
AC003005.1	ENSG00000268107	0.784041	0.0492737	0.284959
AC003072.1	ENSG00000250318	-0.499853	0.235427	0.566135
AC003086.1	ENSG00000287672	0.459213	0.394674	0.706744
AC003102.1	ENSG00000260793	0.213273	0.701069	0.885348
AC004057.1	ENSG00000196656	-0.316396	0.596918	0.833451
AC004076.2	ENSG00000276449	0.18884	0.679594	0.876504
AC004233.2	ENSG00000272079	0.593053	0.245679	0.578079
AC004241.1	ENSG00000257433	0.242148	0.525457	0.794519
AC004466.1	ENSG00000268069	-0.551425	0.15992	0.477814
AC004477.1	ENSG00000263412	0.31634	0.392539	0.704683
AC004492.1	ENSG00000272072	0.499559	0.240104	0.57124
AC004494.1	ENSG00000262312	0.787136	0.189826	0.517268
AC004540.1	ENSG00000214870	1.63782	0.0191438	0.190415
AC004540.2	ENSG00000225792	2.74856	0.0214194	0.199592
AC004556.3	ENSG00000276345	-0.506645	0.302663	0.631723
AC004687.1	ENSG00000265206	0.0117228	0.989374	0.996246
AC004706.3	ENSG00000282936	0.983054	0.0801737	0.354527
AC004771.2	ENSG00000262227	-0.0152061	0.966337	0.98809
AC004801.6	ENSG00000276814	0.231557	0.563255	0.81724
AC004803.1	ENSG00000250132	0.0851572	0.804022	0.930898
AC004812.2	ENSG00000277283	0.280531	0.353176	0.671393
AC004816.1	ENSG00000259153	0.469286	0.279907	0.612373
AC004846.2	ENSG00000258944	0.961205	0.0484465	0.282671
AC004847.1	ENSG00000260997	-0.0395631	0.941034	0.978549
AC004854.2	ENSG00000272768	1.13659	0.00147831	0.0543899
AC004877.1	ENSG00000273419	0.601522	0.221147	0.552375
AC004890.2	ENSG00000244560	0.0759062	0.904901	0.968399
AC004908.2	ENSG00000272812	0.122549	0.779388	0.921842
AC004918.1	ENSG00000244701	0.275476	0.577039	0.825129
AC004918.5	ENSG00000270157	0.678616	0.153901	0.470004
AC004922.1	ENSG00000284292	-0.824668	0.280084	0.612373
AC004938.2	ENSG00000287574	0.482493	0.255754	0.589302
AC004943.2	ENSG00000259768	0.257562	0.542878	0.804428
AC004947.2	ENSG00000280255	1.96012	0.0600782	0.311031
AC004951.1	ENSG00000228434	0.982019	0.0760607	0.345913
AC004951.2	ENSG00000239556	0.156229	0.660898	0.867126
AC004951.4	ENSG00000273432	0.0519457	0.901387	0.966948
AC004967.2	ENSG00000285725	-0.0825895	0.788739	0.924774
AC004980.1	ENSG00000205485	0.621143	0.126746	0.432891
AC004982.1	ENSG00000272732	0.0456249	0.939854	0.978259
AC004982.2	ENSG00000272894	0.0559307	0.915495	0.971997
AC004997.1	ENSG00000248751	-0.219852	0.738107	0.904457
AC005034.4	ENSG00000270696	0.332655	0.445045	0.745286
AC005034.6	ENSG00000271452	0.132708	0.719633	0.894407
AC005052.2	ENSG00000286366	-0.0040525	0.992142	0.997387
AC005070.3	ENSG00000272918	0.41165	0.350392	0.67013
AC005072.1	ENSG00000272219	0.599921	0.286017	0.618212
AC005076.2	ENSG00000224046	0.420436	0.368086	0.684292
AC005077.4	ENSG00000230882	2.26847	0.00218846	0.0662265
AC005083.1	ENSG00000233834	-2.63296	0.00477537	0.0991876
AC005154.2	ENSG00000244480	0.864616	0.127716	0.434213
AC005225.4	ENSG00000279026	0.644123	0.0992217	0.385311
AC005229.4	ENSG00000273314	-0.321982	0.335792	0.657275
AC005261.1	ENSG00000268205	0.0462037	0.882957	0.960043
AC005261.3	ENSG00000268713	-0.0316326	0.923738	0.97379
AC005280.1	ENSG00000251393	3.01868	8.12784e-06	0.00276425
AC005288.1	ENSG00000266469	0.192401	0.568819	0.820519
AC005306.1	ENSG00000267283	-0.0589339	0.916923	0.972248
AC005329.1	ENSG00000248015	0.355842	0.565625	0.818582
AC005332.2	ENSG00000267731	0.45018	0.378557	0.693715
AC005332.3	ENSG00000274561	0.276217	0.397524	0.708998
AC005332.4	ENSG00000274712	0.726164	0.0396458	0.260678
AC005332.5	ENSG00000277476	0.307536	0.407302	0.716849
AC005332.6	ENSG00000278730	-0.0661315	0.698645	0.884668
AC005393.1	ENSG00000276445	0.133472	0.794035	0.926081
AC005498.3	ENSG00000269696	-1.42439	0.019486	0.191663
AC005519.1	ENSG00000258559	0.655846	0.205946	0.534632
AC005520.3	ENSG00000258653	-0.54458	0.11431	0.412626
AC005520.4	ENSG00000259065	-0.1896	0.725326	0.897572
AC005520.7	ENSG00000273711	0.575112	0.156639	0.474026
AC005534.1	ENSG00000224903	0.867298	0.095984	0.380771
AC005562.1	ENSG00000214719	-0.0168649	0.951407	0.982576
AC005586.2	ENSG00000261305	-0.717737	0.30113	0.630236
AC005609.5	ENSG00000279726	1.14149	0.163569	0.482585
AC005618.1	ENSG00000272070	1.07776	0.103212	0.391879
AC005670.3	ENSG00000262879	0.457727	0.0638584	0.319375
AC005674.2	ENSG00000261490	-0.535476	0.290882	0.623016
AC005696.1	ENSG00000262050	0.20386	0.648437	0.86152
AC005696.4	ENSG00000277200	1.08454	0.0462523	0.277561
AC005726.1	ENSG00000258472	0.105583	0.878457	0.958799
AC005753.3	ENSG00000287527	-0.61651	0.3808	0.695502
AC005785.2	ENSG00000279203	0.231259	0.633533	0.852422
AC005786.3	ENSG00000267436	0.596237	0.324294	0.64904
AC005831.1	ENSG00000280202	-0.457779	0.488316	0.771567
AC005832.4	ENSG00000272921	-1.61147	0.0488427	0.283849
AC005833.1	ENSG00000255639	-0.885175	0.129366	0.437409
AC005837.1	ENSG00000261335	0.624761	0.154069	0.470102
AC005839.1	ENSG00000279089	0.394519	0.325077	0.649591
AC005840.2	ENSG00000256433	0.528022	0.430414	0.734666
AC005840.4	ENSG00000276718	0.679486	0.208077	0.535967
AC005920.1	ENSG00000247011	1.76866	0.00558532	0.104934
AC005921.4	ENSG00000278963	1.4266	0.0523352	0.29234
AC005943.1	ENSG00000267059	-1.7031	0.100112	0.387245
AC006001.2	ENSG00000226824	0.215023	0.618812	0.845399
AC006001.3	ENSG00000229180	0.339007	0.17998	0.504029
AC006008.1	ENSG00000286912	0.404973	0.401605	0.712733
AC006064.6	ENSG00000285238	-0.0422362	0.967368	0.98809
AC006115.2	ENSG00000286125	1.17061	0.0835856	0.360565
AC006116.9	ENSG00000267549	0.57248	0.2121	0.541736
AC006130.3	ENSG00000287766	0.27678	0.475437	0.764435
AC006141.1	ENSG00000264895	0.285962	0.564273	0.817495
AC006213.1	ENSG00000266921	-0.485495	0.276425	0.609093
AC006213.2	ENSG00000267058	-0.56505	0.362933	0.680165
AC006213.4	ENSG00000277806	0.0637452	0.866142	0.953611
AC006230.1	ENSG00000287778	1.1294	0.0458964	0.276372
AC006254.1	ENSG00000243696	1.82801	0.0498118	0.286505
AC006262.1	ENSG00000268460	0.292169	0.815535	0.935166
AC006299.1	ENSG00000246225	1.17896	0.0242393	0.210152
AC006330.1	ENSG00000280388	0.905867	0.0618059	0.314844
AC006333.1	ENSG00000272686	0.15002	0.631224	0.852117
AC006449.5	ENSG00000277182	0.139828	0.747069	0.908411
AC006449.7	ENSG00000277969	0.177212	0.594749	0.832411
AC006453.3	ENSG00000283196	0.129706	0.813337	0.934614
AC006460.2	ENSG00000284052	0.208166	0.752046	0.910191
AC006480.3	ENSG00000273448	0.529717	0.215255	0.545154
AC006504.1	ENSG00000261770	-0.107443	0.831874	0.941203
AC006504.5	ENSG00000267575	0.0232444	0.938002	0.977836
AC006504.7	ENSG00000281468	0.486567	0.231576	0.562988
AC006511.4	ENSG00000279865	1.23714	0.00614248	0.111073
AC006538.1	ENSG00000261342	0.435145	0.498945	0.77901
AC006538.2	ENSG00000267001	-0.356161	0.422349	0.727686
AC006942.1	ENSG00000269194	1.86149	0.000997902	0.0442525
AC006978.1	ENSG00000235859	0.109492	0.747456	0.908638
AC007000.2	ENSG00000213542	0.190395	0.609208	0.839738
AC007009.1	ENSG00000244239	0.493359	0.429712	0.734166
AC007032.1	ENSG00000273320	0.467127	0.206731	0.535468
AC007036.3	ENSG00000251660	0.76582	0.118273	0.41833
AC007038.1	ENSG00000272807	0.247367	0.554654	0.81194
AC007066.2	ENSG00000261094	0.0641279	0.870137	0.954943
AC007114.1	ENSG00000263004	0.442426	0.239601	0.570686
AC007191.1	ENSG00000279407	0.0656247	0.876246	0.957813
AC007192.1	ENSG00000268173	-0.874178	0.34765	0.667978
AC007216.3	ENSG00000261560	-0.154442	0.754915	0.911744
AC007262.2	ENSG00000284959	1.29983	0.0279511	0.224281
AC007285.1	ENSG00000227014	0.359289	0.481269	0.767956
AC007292.1	ENSG00000267980	0.21446	0.635444	0.85381
AC007318.1	ENSG00000172974	-1.23419	0.0624933	0.31577
AC007325.2	ENSG00000277196	-0.0371404	0.971755	0.989832
AC007325.4	ENSG00000278817	0.532104	0.337716	0.659436
AC007342.7	ENSG00000279722	-0.123188	0.745018	0.907351
AC007383.1	ENSG00000227946	-0.220868	0.499109	0.779128
AC007390.1	ENSG00000272054	0.196875	0.6012	0.836549
AC007405.2	ENSG00000234350	1.03298	0.165411	0.485283
AC007405.4	ENSG00000239467	1.31238	0.0848879	0.362149
AC007406.5	ENSG00000261799	0.316707	0.3609	0.678235
AC007485.2	ENSG00000279059	0.481443	0.0597276	0.310124
AC007496.3	ENSG00000280392	2.31108	0.00469368	0.0986114
AC007541.1	ENSG00000260329	1.48845	0.000105115	0.013569
AC007566.1	ENSG00000244055	-0.387477	0.396331	0.708118
AC007614.1	ENSG00000279249	2.08295	0.0211989	0.198765
AC007686.3	ENSG00000273729	0.598522	0.166543	0.486828
AC007743.1	ENSG00000233251	0.927925	0.130357	0.438573
AC007842.1	ENSG00000269069	0.399998	0.345581	0.665461
AC007878.1	ENSG00000281195	1.4789	0.0264268	0.217894
AC007938.3	ENSG00000270953	-0.271947	0.67708	0.874973
AC007996.1	ENSG00000277534	-0.705435	0.174207	0.496592
AC008012.1	ENSG00000285901	-0.359135	0.704867	0.887976
AC008014.1	ENSG00000257261	1.15114	0.00129729	0.0504897
AC008038.1	ENSG00000283041	-1.46661	0.0306315	0.233499
AC008074.2	ENSG00000260101	-0.693937	0.165903	0.485918
AC008079.1	ENSG00000280007	0.46145	0.51806	0.789535
AC008105.1	ENSG00000233175	-0.333668	0.437802	0.740247
AC008105.2	ENSG00000233483	-0.0898355	0.862404	0.95248
AC008105.3	ENSG00000267121	0.550651	0.507713	0.783979
AC008124.1	ENSG00000273015	0.391157	0.121611	0.424176
AC008147.2	ENSG00000257298	1.30904	0.0202704	0.1953
AC008267.5	ENSG00000237310	0.42731	0.261543	0.595312
AC008269.1	ENSG00000229321	1.11832	0.0240817	0.209795
AC008393.1	ENSG00000245317	-0.301338	0.334868	0.656663
AC008397.2	ENSG00000285188	-0.622182	0.422044	0.727471
AC008429.1	ENSG00000204758	0.0700338	0.88346	0.960294
AC008443.1	ENSG00000233937	0.0378693	0.909721	0.970012
AC008443.5	ENSG00000250222	0.626045	0.219682	0.551192
AC008467.1	ENSG00000249476	0.50563	0.49596	0.776887
AC008507.1	ENSG00000266910	0.552618	0.203348	0.531673
AC008537.3	ENSG00000279108	0.531895	0.369192	0.684855
AC008543.1	ENSG00000197332	0.166411	0.722835	0.895882
AC008555.7	ENSG00000280106	-0.110805	0.768355	0.918257
AC008556.1	ENSG00000277013	-0.105631	0.849319	0.949028
AC008581.2	ENSG00000285000	0.347526	0.763351	0.915831
AC008608.2	ENSG00000271737	0.309685	0.477645	0.765679
AC008736.1	ENSG00000267475	-0.434717	0.274025	0.607084
AC008738.7	ENSG00000273420	0.903457	0.0161633	0.177436
AC008752.4	ENSG00000267370	0.556323	0.180588	0.504435
AC008758.4	ENSG00000268744	0.879003	0.113152	0.410481
AC008764.6	ENSG00000269399	0.0371263	0.928456	0.974963
AC008764.8	ENSG00000279529	0.386419	0.439584	0.741303
AC008764.9	ENSG00000279748	-0.312466	0.576002	0.824825
AC008770.4	ENSG00000286098	-0.199388	0.865649	0.953475
AC008771.1	ENSG00000249042	0.223467	0.587649	0.829547
AC008870.2	ENSG00000260751	-0.250499	0.537775	0.801409
AC008875.3	ENSG00000287263	-0.339964	0.52459	0.793955
AC008894.3	ENSG00000279198	0.72055	0.230736	0.562449
AC008895.1	ENSG00000279948	1.49978	0.0106609	0.145927
AC008915.3	ENSG00000260136	0.142064	0.715486	0.891711
AC008966.1	ENSG00000247796	0.524735	0.142626	0.45643
AC008969.1	ENSG00000176593	0.135624	0.751284	0.910031
AC009022.1	ENSG00000196696	0.286665	0.566189	0.818786
AC009053.2	ENSG00000214331	-0.0771953	0.845353	0.947433
AC009053.3	ENSG00000261079	0.348537	0.316273	0.64231
AC009061.2	ENSG00000270049	0.232821	0.528404	0.796559
AC009065.5	ENSG00000260778	-0.213236	0.588266	0.829664
AC009078.3	ENSG00000280152	1.50031	0.0341162	0.243971
AC009093.1	ENSG00000259807	0.0936179	0.872823	0.9559
AC009107.2	ENSG00000260927	0.14665	0.712423	0.890159
AC009113.1	ENSG00000259877	0.14468	0.631137	0.852101
AC009120.2	ENSG00000259972	-0.387932	0.32578	0.6502
AC009126.1	ENSG00000247121	0.380324	0.296026	0.626583
AC009133.1	ENSG00000238045	-1.20778	0.0881233	0.367906
AC009133.6	ENSG00000280893	-0.845689	0.335296	0.656962
AC009148.1	ENSG00000260495	0.301961	0.574129	0.823678
AC009163.3	ENSG00000260092	0.432503	0.516981	0.789262
AC009163.7	ENSG00000274220	0.416174	0.326833	0.650914
AC009237.14	ENSG00000272913	-1.65527	0.000736931	0.0380805
AC009237.3	ENSG00000229689	-1.64353	0.00543657	0.104308
AC009245.1	ENSG00000230383	-1.56453	0.0357109	0.250515
AC009275.1	ENSG00000273297	0.104988	0.897145	0.966075
AC009283.1	ENSG00000273576	0.128442	0.690214	0.881546
AC009303.4	ENSG00000279227	0.869175	0.0276229	0.222252
AC009309.2	ENSG00000273080	-0.0263692	0.942741	0.979398
AC009318.1	ENSG00000257176	0.778036	0.182386	0.506941
AC009318.2	ENSG00000273680	0.457828	0.191399	0.518547
AC009403.1	ENSG00000216895	0.64941	0.0392801	0.259495
AC009404.1	ENSG00000236255	0.051396	0.892195	0.964483
AC009412.1	ENSG00000286075	-0.340495	0.249966	0.583307
AC009506.2	ENSG00000224152	-0.77445	0.0129216	0.159025
AC009533.1	ENSG00000111788	0.483525	0.391254	0.703361
AC009630.1	ENSG00000253133	0.439737	0.204567	0.533071
AC009690.1	ENSG00000260729	0.456171	0.467524	0.75935
AC009779.3	ENSG00000258056	0.609542	0.0528507	0.293458
AC009779.4	ENSG00000258311	0.419669	0.445223	0.74534
AC009812.1	ENSG00000251867	-0.0221926	0.944922	0.979796
AC009812.4	ENSG00000260317	-0.214252	0.470884	0.761414
AC009831.1	ENSG00000263823	-0.0188536	0.946018	0.980543
AC009961.1	ENSG00000226266	0.35708	0.300571	0.629891
AC010132.3	ENSG00000256646	-1.29644	0.0789557	0.352164
AC010168.2	ENSG00000261324	0.69378	0.175788	0.499168
AC010186.2	ENSG00000256594	0.0817451	0.872358	0.955687
AC010186.3	ENSG00000257027	0.326202	0.618622	0.845319
AC010198.2	ENSG00000285517	-0.422811	0.56776	0.81952
AC010201.2	ENSG00000271327	0.445708	0.410892	0.7194
AC010203.1	ENSG00000257489	0.176569	0.766821	0.917246
AC010210.1	ENSG00000250608	1.01782	0.0768451	0.346862
AC010226.1	ENSG00000249249	-0.979877	0.119017	0.419573
AC010245.2	ENSG00000272040	0.12263	0.775803	0.919893
AC010323.1	ENSG00000167774	0.288373	0.587255	0.829547
AC010326.4	ENSG00000270804	0.296738	0.362716	0.680092
AC010327.5	ENSG00000267649	0.828707	0.0985275	0.384479
AC010327.6	ENSG00000276570	0.421216	0.326835	0.650914
AC010327.7	ENSG00000286230	1.94795	0.000919442	0.0425663
AC010331.1	ENSG00000277383	-0.328581	0.481352	0.767956
AC010336.1	ENSG00000214248	0.348125	0.43816	0.740247
AC010422.3	ENSG00000269242	0.121599	0.766379	0.916844
AC010422.8	ENSG00000285589	-0.217538	0.566548	0.818873
AC010435.1	ENSG00000279557	0.810733	0.116741	0.416075
AC010442.1	ENSG00000188242	0.393765	0.120132	0.421525
AC010491.1	ENSG00000261360	0.278723	0.535779	0.800777
AC010501.2	ENSG00000271714	2.0045	0.00315476	0.0809156
AC010503.5	ENSG00000275234	0.360771	0.441104	0.742239
AC010507.2	ENSG00000282339	-1.08567	0.145658	0.459784
AC010522.1	ENSG00000268750	0.648196	0.0791123	0.352419
AC010531.1	ENSG00000131152	0.595211	0.159381	0.477118
AC010536.1	ENSG00000226180	-0.0953469	0.871168	0.955271
AC010538.1	ENSG00000275734	0.553619	0.30304	0.632213
AC010547.1	ENSG00000247324	0.568693	0.181053	0.504775
AC010547.4	ENSG00000261611	0.0829877	0.90062	0.966948
AC010615.1	ENSG00000213976	-0.559443	0.118977	0.419573
AC010618.3	ENSG00000269439	0.261654	0.45086	0.749219
AC010623.1	ENSG00000286721	1.41133	0.0830463	0.359881
AC010642.2	ENSG00000283103	-0.122616	0.738808	0.904539
AC010654.1	ENSG00000277369	0.562014	0.157809	0.475282
AC010655.4	ENSG00000273184	-1.67091	0.019344	0.19101
AC010680.2	ENSG00000270574	0.566032	0.353157	0.671393
AC010733.1	ENSG00000267520	-0.204683	0.454148	0.751148
AC010735.2	ENSG00000272622	1.14792	0.0261196	0.216211
AC010864.1	ENSG00000273008	0.407079	0.315383	0.64137
AC010894.2	ENSG00000226853	0.333537	0.456959	0.753012
AC010896.1	ENSG00000286707	-0.966138	0.00775064	0.123639
AC010913.1	ENSG00000272702	1.57846	0.000326509	0.0257782
AC010969.2	ENSG00000269973	-0.2457	0.314401	0.640421
AC010980.2	ENSG00000267034	2.45909	0.00770097	0.123586
AC010997.4	ENSG00000272692	1.24842	0.0236277	0.20825
AC011008.2	ENSG00000280294	0.0618771	0.942792	0.979398
AC011043.1	ENSG00000276256	0.996045	0.0221658	0.202585
AC011330.1	ENSG00000249839	0.324659	0.300104	0.629652
AC011337.1	ENSG00000271795	0.541585	0.266448	0.600119
AC011346.1	ENSG00000247199	0.599623	0.181486	0.505218
AC011379.2	ENSG00000254363	0.459925	0.547571	0.807041
AC011445.1	ENSG00000268262	1.13548	0.183599	0.508449
AC011447.7	ENSG00000280079	-1.57302	0.0114334	0.150936
AC011448.1	ENSG00000258674	-1.07225	0.0773835	0.348137
AC011450.1	ENSG00000197813	1.56649	0.0654576	0.323434
AC011462.4	ENSG00000277744	0.851175	0.139493	0.451654
AC011462.5	ENSG00000286177	0.565954	0.102014	0.390501
AC011468.5	ENSG00000275055	-0.552166	0.224283	0.55498
AC011477.1	ENSG00000267481	0.266497	0.460566	0.756199
AC011479.4	ENSG00000269653	0.587286	0.329029	0.652194
AC011484.1	ENSG00000204850	-0.606694	0.102247	0.390803
AC011497.2	ENSG00000269374	0.261665	0.384362	0.698678
AC011498.7	ENSG00000280239	-0.721663	0.200372	0.527948
AC011511.1	ENSG00000167807	-0.154009	0.748925	0.909354
AC011511.4	ENSG00000267303	-0.410218	0.305234	0.632942
AC011603.3	ENSG00000258017	-0.0863847	0.821526	0.937637
AC011700.1	ENSG00000274895	0.511136	0.591073	0.831125
AC011815.1	ENSG00000268573	0.41244	0.425328	0.730355
AC011815.2	ENSG00000274184	-0.230475	0.654732	0.864293
AC011912.1	ENSG00000279145	0.233377	0.60224	0.837115
AC011978.2	ENSG00000261542	0.428695	0.277061	0.609865
AC012020.1	ENSG00000279277	0.364691	0.605648	0.839328
AC012063.1	ENSG00000227252	0.237237	0.541908	0.803749
AC012073.1	ENSG00000271936	-0.483149	0.266024	0.600051
AC012085.1	ENSG00000186076	-0.708623	0.196418	0.523191
AC012146.1	ENSG00000234327	0.36885	0.455363	0.751852
AC012181.1	ENSG00000261114	0.288886	0.537345	0.801192
AC012184.3	ENSG00000261777	0.0154122	0.966548	0.98809
AC012213.1	ENSG00000253477	1.30584	0.0599475	0.310634
AC012291.3	ENSG00000285667	0.527027	0.322982	0.648106
AC012306.2	ENSG00000272667	0.19389	0.481394	0.767956
AC012306.4	ENSG00000286873	0.0389215	0.907801	0.969315
AC012313.1	ENSG00000232098	-0.0773834	0.812003	0.934134
AC012313.10	ENSG00000279611	1.41823	0.0204396	0.195921
AC012313.2	ENSG00000268049	1.36374	0.0203886	0.195546
AC012313.3	ENSG00000268230	5.83101	0.00103344	0.0447949
AC012313.5	ENSG00000268912	0.880029	0.0496558	0.286282
AC012313.6	ENSG00000269054	-0.165096	0.786085	0.924057
AC012313.8	ENSG00000269473	1.00565	0.0179264	0.185832
AC012321.1	ENSG00000260772	-0.688233	0.0763421	0.346088
AC012358.4	ENSG00000240401	-0.0888495	0.850266	0.949324
AC012360.3	ENSG00000272994	0.111007	0.756404	0.91243
AC012368.1	ENSG00000225889	-0.656778	0.307689	0.634247
AC012414.4	ENSG00000260409	2.02402	0.00912408	0.134803
AC012443.2	ENSG00000286207	0.728473	0.220565	0.552036
AC012467.2	ENSG00000271976	0.0648402	0.81083	0.933745
AC012510.1	ENSG00000273466	0.0903222	0.809621	0.933204
AC012513.3	ENSG00000279348	0.334191	0.454077	0.751148
AC012615.1	ENSG00000261526	-0.293381	0.440465	0.742011
AC012618.3	ENSG00000234773	0.762285	0.121796	0.424176
AC012640.4	ENSG00000259802	0.564977	0.191343	0.518547
AC012645.1	ENSG00000250616	-1.00493	0.0121386	0.154954
AC012651.1	ENSG00000258461	-0.63922	0.274681	0.607824
AC012676.1	ENSG00000262712	-0.792401	0.0674163	0.327331
AC012676.5	ENSG00000280063	0.0871406	0.862036	0.95248
AC013268.1	ENSG00000186148	-0.1543	0.825538	0.938892
AC013268.5	ENSG00000283684	0.15535	0.798659	0.928447
AC013394.1	ENSG00000279765	0.886312	0.128952	0.436649
AC013489.1	ENSG00000173867	0.0703511	0.927513	0.974687
AC015712.2	ENSG00000259583	0.0972646	0.882716	0.959949
AC015726.1	ENSG00000270091	0.0174356	0.954203	0.983655
AC015799.1	ENSG00000279432	1.35698	0.0478537	0.281499
AC015813.1	ENSG00000264112	0.593106	0.227584	0.558693
AC015813.2	ENSG00000266086	0.243284	0.671594	0.872161
AC015813.5	ENSG00000279069	0.327988	0.351051	0.670554
AC015813.6	ENSG00000279207	-0.734079	0.031311	0.235781
AC015871.3	ENSG00000278600	0.669577	0.0850495	0.362434
AC015871.6	ENSG00000286813	1.02444	0.0295777	0.229763
AC015871.8	ENSG00000288604	0.0313338	0.92894	0.975205
AC015883.1	ENSG00000279281	0.511465	0.431727	0.735842
AC015909.5	ENSG00000279792	0.801379	0.106908	0.399128
AC015922.3	ENSG00000276855	-0.167041	0.769845	0.918448
AC015982.2	ENSG00000272606	0.260035	0.504575	0.781932
AC016026.1	ENSG00000093100	0.0901348	0.809746	0.933227
AC016027.1	ENSG00000225335	0.288644	0.472729	0.762672
AC016065.1	ENSG00000246089	-0.407765	0.170894	0.492706
AC016355.1	ENSG00000270964	0.43391	0.312678	0.638681
AC016394.2	ENSG00000227540	-0.361521	0.338418	0.660107
AC016394.3	ENSG00000272599	0.330329	0.35398	0.672193
AC016394.4	ENSG00000288559	0.49984	0.176968	0.500713
AC016582.3	ENSG00000267640	-0.714328	0.34865	0.668459
AC016588.2	ENSG00000282393	-0.662731	0.0627499	0.316325
AC016590.1	ENSG00000267605	-0.331277	0.583437	0.827863
AC016629.3	ENSG00000286104	0.00246469	0.993316	0.997813
AC016705.2	ENSG00000259495	1.61405	0.000579373	0.0332669
AC016727.1	ENSG00000270820	0.157309	0.630143	0.851533
AC016739.1	ENSG00000218175	-0.786005	0.222654	0.553271
AC016747.1	ENSG00000212978	0.143813	0.698628	0.884668
AC016773.2	ENSG00000270195	0.2638	0.608468	0.839728
AC016831.1	ENSG00000226380	0.855839	0.284422	0.616495
AC016831.6	ENSG00000285106	0.442729	0.466034	0.758439
AC016876.2	ENSG00000233223	-0.847915	0.0268797	0.220011
AC016876.3	ENSG00000264772	0.218836	0.340044	0.661474
AC016949.1	ENSG00000230732	0.39993	0.445149	0.745286
AC017083.2	ENSG00000273275	0.0841645	0.810972	0.933783
AC017100.1	ENSG00000259985	0.256284	0.446771	0.746153
AC017104.1	ENSG00000224376	0.330855	0.548874	0.807826
AC017104.4	ENSG00000283312	0.594871	0.273931	0.607062
AC017116.1	ENSG00000239775	0.53203	0.613574	0.842672
AC017116.2	ENSG00000285596	0.857327	0.0676131	0.327334
AC018413.1	ENSG00000265778	0.309081	0.536777	0.80083
AC018521.5	ENSG00000264920	0.347379	0.270499	0.603936
AC018553.1	ENSG00000277559	0.226425	0.784129	0.923263
AC018628.2	ENSG00000279133	1.07561	0.0714748	0.336047
AC018630.2	ENSG00000275778	0.703491	0.04315	0.269571
AC018638.2	ENSG00000230715	0.424923	0.352623	0.67115
AC018638.4	ENSG00000243302	0.381364	0.389353	0.701621
AC018638.5	ENSG00000243679	0.403511	0.343019	0.664074
AC018638.6	ENSG00000271344	0.913546	0.1077	0.400985
AC018638.7	ENSG00000271553	0.711369	0.206905	0.535586
AC018645.3	ENSG00000273014	-0.138795	0.665242	0.869773
AC018647.2	ENSG00000271122	-0.180226	0.416108	0.723396
AC018653.3	ENSG00000256967	2.07859	0.000248693	0.0224118
AC018690.1	ENSG00000273306	0.0827912	0.8343	0.942378
AC018755.3	ENSG00000269388	0.851369	0.0795344	0.35332
AC018804.1	ENSG00000227632	-0.999715	0.0659199	0.323741
AC018809.2	ENSG00000269982	-0.450833	0.484215	0.77008
AC019080.1	ENSG00000213963	0.502334	0.200499	0.528031
AC019131.2	ENSG00000272777	0.798979	0.0267607	0.219611
AC019197.1	ENSG00000236283	0.388795	0.625029	0.849081
AC019205.1	ENSG00000229852	-1.16476	0.0286679	0.227365
AC020910.5	ENSG00000274104	0.248479	0.503809	0.781401
AC020910.6	ENSG00000279329	0.122442	0.742622	0.906176
AC020915.1	ENSG00000267216	1.43716	0.0191383	0.190415
AC020915.3	ENSG00000268516	0.0955341	0.747915	0.908961
AC020915.5	ENSG00000283515	0.133028	0.820669	0.937169
AC020916.1	ENSG00000267519	0.0758781	0.901055	0.966948
AC020917.4	ENSG00000280332	0.413936	0.359091	0.676391
AC020928.1	ENSG00000267260	0.212944	0.788969	0.924786
AC020951.1	ENSG00000278897	1.83058	0.00444102	0.0963675
AC020978.5	ENSG00000262160	-0.813254	0.0646185	0.321186
AC020978.7	ENSG00000263276	-0.0516819	0.913078	0.97112
AC021016.1	ENSG00000261338	0.121781	0.707838	0.888517
AC021078.1	ENSG00000230551	0.0340381	0.927697	0.974768
AC021087.3	ENSG00000260774	0.634734	0.250956	0.58443
AC021087.5	ENSG00000286001	0.0780246	0.829079	0.94019
AC021092.1	ENSG00000186019	0.579982	0.269585	0.602885
AC021097.1	ENSG00000272661	0.709296	0.193571	0.520935
AC021148.1	ENSG00000224097	0.187954	0.658648	0.866101
AC021148.3	ENSG00000287262	0.960014	0.0366853	0.253416
AC021205.3	ENSG00000273007	0.326878	0.503879	0.781401
AC021242.3	ENSG00000272267	1.1307	0.0162059	0.177572
AC021321.1	ENSG00000271966	0.231205	0.554234	0.811611
AC021683.2	ENSG00000267506	-1.92853	0.00689964	0.116547
AC021851.1	ENSG00000272800	0.244754	0.481683	0.767956
AC022007.1	ENSG00000206567	0.123292	0.822602	0.93802
AC022034.1	ENSG00000237807	0.0338746	0.959894	0.985872
AC022098.1	ENSG00000267169	-0.490173	0.186269	0.51279
AC022107.1	ENSG00000280187	0.915928	0.00835272	0.129106
AC022137.3	ENSG00000286261	0.114031	0.780446	0.921929
AC022144.1	ENSG00000267892	-0.320045	0.586217	0.82885
AC022149.1	ENSG00000269378	-0.60148	0.310674	0.637265
AC022150.4	ENSG00000269825	0.134143	0.817953	0.936227
AC022167.2	ENSG00000260276	0.295893	0.490772	0.773235
AC022211.3	ENSG00000263843	0.844258	0.012144	0.154954
AC022306.2	ENSG00000275580	0.426007	0.321995	0.647465
AC022336.2	ENSG00000260391	-0.26708	0.651212	0.862115
AC022364.1	ENSG00000247934	0.615987	0.143328	0.456442
AC022384.1	ENSG00000272410	0.614237	0.265889	0.600005
AC022400.5	ENSG00000271816	0.565649	0.0958898	0.380568
AC022400.6	ENSG00000272140	0.192641	0.580858	0.826703
AC022400.7	ENSG00000272916	0.26968	0.390142	0.702541
AC022400.8	ENSG00000279088	0.0351039	0.928502	0.974963
AC022400.9	ENSG00000279689	0.157224	0.714843	0.891474
AC022413.2	ENSG00000280161	0.517558	0.164257	0.483791
AC022415.2	ENSG00000242615	0.339767	0.268822	0.602015
AC022415.3	ENSG00000286132	-0.396974	0.475352	0.764435
AC022417.1	ENSG00000279923	-0.190321	0.620405	0.846237
AC022613.1	ENSG00000256802	0.556495	0.292008	0.623781
AC022613.2	ENSG00000259523	0.028853	0.941625	0.978876
AC022762.2	ENSG00000267940	-0.157365	0.67828	0.875598
AC022893.1	ENSG00000253636	0.670982	0.264137	0.598056
AC022893.2	ENSG00000260838	2.22584	0.0308743	0.234743
AC022916.2	ENSG00000266947	-0.172027	0.721121	0.894824
AC022966.2	ENSG00000287539	-0.187357	0.67215	0.87244
AC023024.1	ENSG00000259172	-0.0477781	0.920246	0.97288
AC023090.2	ENSG00000279077	1.02488	0.11072	0.406312
AC023157.2	ENSG00000276900	-0.336657	0.298697	0.628773
AC023355.2	ENSG00000259488	0.115564	0.798884	0.928617
AC023389.3	ENSG00000265713	1.08973	0.0403776	0.262069
AC023509.1	ENSG00000257379	-0.0675325	0.870337	0.954952
AC023509.3	ENSG00000270175	0.750806	0.0562672	0.302652
AC023632.2	ENSG00000253704	-0.0882889	0.799848	0.929146
AC023908.3	ENSG00000261136	0.711773	0.0988954	0.385004
AC024060.2	ENSG00000271870	0.0319203	0.920967	0.973099
AC024075.1	ENSG00000267904	0.119098	0.731019	0.900993
AC024075.2	ENSG00000269044	-0.172377	0.521109	0.791532
AC024257.3	ENSG00000269514	0.806969	0.225444	0.55653
AC024293.1	ENSG00000244313	-1.38248	0.0125177	0.157004
AC024560.4	ENSG00000286909	0.169605	0.789263	0.924786
AC024575.2	ENSG00000267277	0.314499	0.349091	0.668943
AC024909.1	ENSG00000274021	0.643915	0.0682683	0.328524
AC024940.2	ENSG00000177359	-2.47438	0.0267838	0.219626
AC024940.6	ENSG00000275097	-1.5877	0.0417655	0.265787
AC025031.4	ENSG00000275481	1.18418	0.0832834	0.360056
AC025034.1	ENSG00000258302	0.74284	0.077633	0.348816
AC025048.2	ENSG00000267248	0.212396	0.566869	0.819087
AC025164.2	ENSG00000245904	-1.1369	0.0517263	0.291564
AC025171.1	ENSG00000177738	-0.36019	0.534221	0.799895
AC025171.2	ENSG00000215068	-0.0500924	0.941504	0.978807
AC025181.2	ENSG00000272086	0.428769	0.135826	0.446152
AC025279.1	ENSG00000198106	0.313144	0.708373	0.888732
AC025423.2	ENSG00000256664	0.378086	0.289283	0.621927
AC025442.2	ENSG00000285999	-0.0914374	0.84635	0.947923
AC025449.1	ENSG00000270558	-0.216213	0.614436	0.842876
AC025678.3	ENSG00000279092	1.41623	0.0249706	0.212412
AC025774.1	ENSG00000285804	0.922177	0.113969	0.412181
AC026150.2	ENSG00000260693	1.39458	0.00621031	0.111615
AC026271.1	ENSG00000174977	-1.22754	0.103833	0.393075
AC026273.1	ENSG00000286156	0.711887	0.188136	0.515444
AC026304.1	ENSG00000268129	-0.174537	0.723415	0.896289
AC026356.1	ENSG00000274964	1.24589	0.0110364	0.148482
AC026356.2	ENSG00000276115	1.43108	0.0095471	0.13824
AC026362.1	ENSG00000256028	0.6188	0.234824	0.565322
AC026362.2	ENSG00000280381	2.08375	0.00114659	0.0464015
AC026367.3	ENSG00000275759	-0.296276	0.466221	0.758591
AC026369.2	ENSG00000256694	-0.234956	0.732987	0.901797
AC026401.3	ENSG00000280206	-0.743344	0.044674	0.273093
AC026403.1	ENSG00000229119	-1.04644	0.162728	0.481796
AC026412.1	ENSG00000188002	-0.69426	0.0772639	0.347827
AC026462.3	ENSG00000260963	3.73025	1.25295e-05	0.00352522
AC026464.4	ENSG00000260914	-0.82752	0.0106373	0.145717
AC026471.1	ENSG00000260267	0.0999405	0.790346	0.925099
AC026691.1	ENSG00000270021	0.386503	0.294997	0.625773
AC026740.3	ENSG00000286094	0.923907	0.155651	0.472725
AC026748.3	ENSG00000286388	0.362929	0.240528	0.571942
AC026801.2	ENSG00000272323	-0.0400709	0.916742	0.97222
AC026954.2	ENSG00000261915	0.697034	0.172148	0.494757
AC026979.4	ENSG00000285669	0.0251529	0.936676	0.977385
AC027020.2	ENSG00000270127	-0.178478	0.788167	0.924625
AC027031.2	ENSG00000254615	-0.794924	0.213506	0.543366
AC027097.1	ENSG00000267040	-0.145207	0.63516	0.853622
AC027097.2	ENSG00000267787	0.0439631	0.912217	0.970671
AC027237.5	ENSG00000259426	-0.0345089	0.94344	0.97951
AC027279.1	ENSG00000260816	0.571674	0.292508	0.623889
AC027290.3	ENSG00000280138	0.688715	0.237377	0.568455
AC027307.2	ENSG00000267317	-0.663971	0.07567	0.345527
AC027307.3	ENSG00000268798	0.0541739	0.864017	0.952983
AC027575.3	ENSG00000278107	0.997852	0.0377501	0.256182
AC027601.6	ENSG00000287431	0.934209	0.0637236	0.31916
AC027644.3	ENSG00000272831	-0.157703	0.606976	0.839606
AC027682.6	ENSG00000276075	0.943765	0.229734	0.56125
AC027682.7	ENSG00000280214	0.552545	0.437535	0.740182
AC027801.1	ENSG00000204584	0.160821	0.788549	0.924774
AC034102.2	ENSG00000257411	-1.73394	0.0570699	0.304327
AC034139.1	ENSG00000287401	2.23376	0.00807175	0.126663
AC034231.1	ENSG00000249572	0.271612	0.441077	0.742239
AC034236.2	ENSG00000271918	0.110068	0.76329	0.915831
AC036176.1	ENSG00000267390	0.259469	0.545395	0.805576
AC036214.2	ENSG00000272518	-0.0605876	0.864075	0.952988
AC037459.2	ENSG00000253200	-0.177232	0.66123	0.867306
AC040160.2	ENSG00000280163	0.930169	0.192592	0.51984
AC040162.1	ENSG00000261884	0.00158916	0.997163	0.99871
AC040162.3	ENSG00000263126	-0.117291	0.795484	0.926765
AC040168.1	ENSG00000246379	1.60128	0.0052899	0.103372
AC040169.1	ENSG00000260018	0.152273	0.714656	0.891429
AC040970.1	ENSG00000253210	-0.696926	0.0915662	0.373229
AC044860.1	ENSG00000229212	-0.144337	0.721219	0.894882
AC046134.2	ENSG00000248932	0.380492	0.311779	0.638024
AC046185.3	ENSG00000279369	-0.108596	0.829704	0.940496
AC048338.2	ENSG00000284934	0.311377	0.474143	0.763543
AC048341.1	ENSG00000257354	0.374329	0.386464	0.699887
AC048341.2	ENSG00000275180	0.0770246	0.84021	0.945014
AC048380.2	ENSG00000278983	0.88085	0.144149	0.45768
AC048382.2	ENSG00000259244	-0.270665	0.57856	0.825531
AC048382.5	ENSG00000275120	0.741138	0.0620221	0.314844
AC048382.6	ENSG00000276278	0.17751	0.583735	0.827922
AC051619.4	ENSG00000259520	1.09559	0.273926	0.607062
AC051619.5	ENSG00000259539	0.414349	0.318406	0.643913
AC053481.2	ENSG00000263887	-0.196578	0.564808	0.817783
AC055811.4	ENSG00000278864	0.565389	0.155166	0.472057
AC055839.2	ENSG00000286190	3.23973	0.000472299	0.0301553
AC060780.1	ENSG00000267002	0.371988	0.220521	0.552005
AC062029.1	ENSG00000287686	0.443955	0.208375	0.536258
AC064807.1	ENSG00000228801	-0.222876	0.495577	0.776619
AC064836.2	ENSG00000273456	-0.108453	0.770671	0.918708
AC064875.1	ENSG00000225649	0.169643	0.839548	0.944792
AC067750.1	ENSG00000272631	0.31931	0.404911	0.715298
AC067838.1	ENSG00000272338	-0.378038	0.260887	0.595104
AC067852.2	ENSG00000266962	-0.0214041	0.909507	0.970012
AC067852.3	ENSG00000267632	1.31168	0.0123653	0.156388
AC067852.5	ENSG00000287710	0.353087	0.368322	0.684294
AC067930.8	ENSG00000287576	0.688775	0.0723952	0.337545
AC067968.1	ENSG00000267022	-0.936225	0.111486	0.407697
AC068134.3	ENSG00000251485	0.44735	0.364037	0.680809
AC068205.2	ENSG00000283341	0.673948	0.0519062	0.291601
AC068338.2	ENSG00000260274	0.177104	0.603888	0.838115
AC068338.3	ENSG00000275645	0.0969959	0.838352	0.944107
AC068446.1	ENSG00000237161	1.57619	0.03363	0.242716
AC068446.2	ENSG00000247765	1.6007	0.072599	0.338139
AC068473.5	ENSG00000274828	0.240666	0.38789	0.700276
AC068533.4	ENSG00000249319	-0.094309	0.879733	0.959192
AC068547.1	ENSG00000283228	-1.74509	0.0370378	0.253699
AC068580.4	ENSG00000250644	-0.263294	0.435437	0.73882
AC068587.4	ENSG00000283674	1.76569	0.0211581	0.198715
AC068700.1	ENSG00000260398	1.53435	0.0985931	0.38451
AC068831.8	ENSG00000284946	-0.262876	0.632205	0.852222
AC068870.2	ENSG00000277782	-0.194411	0.665447	0.869773
AC068888.1	ENSG00000257337	0.161872	0.694025	0.882691
AC068896.3	ENSG00000258539	0.461734	0.242375	0.574431
AC068946.1	ENSG00000280537	-0.361891	0.541426	0.803581
AC068946.2	ENSG00000284820	0.653903	0.0973803	0.382195
AC069224.2	ENSG00000260572	0.629678	0.107242	0.400005
AC069281.2	ENSG00000274272	-0.189774	0.772	0.918708
AC069288.1	ENSG00000286192	-0.111124	0.822637	0.93802
AC069503.2	ENSG00000256950	0.63354	0.0496405	0.286282
AC069528.2	ENSG00000279320	0.345891	0.527138	0.795702
AC069544.1	ENSG00000272853	0.579641	0.0900246	0.371223
AC072061.1	ENSG00000259826	-0.101603	0.76919	0.918324
AC073073.2	ENSG00000272604	0.181308	0.563357	0.81724
AC073111.4	ENSG00000284691	-0.349135	0.256153	0.589753
AC073195.2	ENSG00000271855	0.015446	0.973649	0.990344
AC073332.1	ENSG00000237773	-0.114525	0.762479	0.915615
AC073389.1	ENSG00000268584	0.933914	0.011269	0.149619
AC073389.3	ENSG00000272791	-0.0591858	0.888432	0.96215
AC073476.3	ENSG00000261096	1.45759	0.0045505	0.0974281
AC073508.3	ENSG00000278834	0.171424	0.561892	0.816666
AC073548.1	ENSG00000279861	0.231501	0.559142	0.815162
AC073585.1	ENSG00000286088	-0.618889	0.454921	0.751476
AC073612.1	ENSG00000258064	-1.32428	0.13325	0.443039
AC073857.1	ENSG00000280120	0.761391	0.0192766	0.190805
AC073861.1	ENSG00000242299	-1.75393	0.0208953	0.197506
AC073896.1	ENSG00000144785	0.396615	0.71294	0.890498
AC073896.2	ENSG00000257303	0.171645	0.57077	0.821591
AC073957.3	ENSG00000273151	-0.622991	0.288961	0.621434
AC074032.1	ENSG00000272368	0.283309	0.521599	0.791724
AC074117.1	ENSG00000234072	-0.182891	0.594817	0.832411
AC074138.1	ENSG00000276071	0.180022	0.700964	0.885341
AC074141.1	ENSG00000283236	-0.17398	0.717251	0.893029
AC074143.1	ENSG00000265690	-0.324696	0.739473	0.904647
AC074212.1	ENSG00000259605	0.568956	0.456839	0.752955
AC074386.1	ENSG00000284644	-0.976318	0.0683185	0.328586
AC078785.1	ENSG00000240057	-0.0481167	0.899105	0.96643
AC078795.2	ENSG00000270096	-0.0412669	0.900856	0.966948
AC078819.1	ENSG00000216285	-1.16417	0.0884346	0.368512
AC078846.1	ENSG00000273329	0.530002	0.221297	0.552375
AC078883.1	ENSG00000225205	-0.262353	0.6305	0.851696
AC079140.6	ENSG00000286705	-0.193843	0.786988	0.924074
AC079142.1	ENSG00000285679	0.990331	0.0211311	0.198567
AC079145.1	ENSG00000227210	-0.30936	0.597439	0.8337
AC079174.2	ENSG00000277715	-0.114048	0.799717	0.929055
AC079305.4	ENSG00000229337	0.435089	0.222347	0.553125
AC079322.1	ENSG00000261187	-0.197127	0.589336	0.83014
AC079331.2	ENSG00000279917	0.421052	0.492495	0.774889
AC079414.3	ENSG00000276007	0.379106	0.338916	0.6605
AC079416.2	ENSG00000261056	0.982319	0.123668	0.427581
AC079447.1	ENSG00000241962	0.189159	0.600282	0.836058
AC079781.5	ENSG00000284707	0.43076	0.332985	0.655295
AC079807.1	ENSG00000233230	0.154166	0.69408	0.882698
AC079848.1	ENSG00000250012	0.324682	0.373248	0.68867
AC079922.2	ENSG00000237753	0.26585	0.513043	0.78681
AC079949.1	ENSG00000256001	1.43722	0.10934	0.403605
AC079949.2	ENSG00000278266	2.33786	0.0182157	0.187166
AC080013.1	ENSG00000240207	1.12909	0.0895381	0.370318
AC080080.1	ENSG00000279048	0.322198	0.464442	0.757858
AC080112.2	ENSG00000266208	0.916204	0.0556173	0.301346
AC083798.2	ENSG00000272758	-0.20954	0.574042	0.823644
AC083799.1	ENSG00000203644	-0.658357	0.0300565	0.231336
AC083837.1	ENSG00000285744	2.72081	4.28252e-05	0.00859414
AC083843.3	ENSG00000259820	0.103326	0.805007	0.931528
AC083843.4	ENSG00000279518	-0.159622	0.781931	0.922351
AC083855.2	ENSG00000285906	-0.566291	0.292695	0.623889
AC083862.1	ENSG00000272941	0.481207	0.331614	0.654277
AC083862.2	ENSG00000287733	0.550512	0.128089	0.434872
AC083899.1	ENSG00000204745	-0.517378	0.0511415	0.290535
AC084036.1	ENSG00000272990	0.184189	0.662697	0.868455
AC084125.2	ENSG00000255182	0.518635	0.506192	0.783503
AC084198.4	ENSG00000286699	0.490348	0.340556	0.661984
AC084809.1	ENSG00000226377	0.479477	0.246657	0.57953
AC084824.2	ENSG00000257511	0.0555601	0.879514	0.959188
AC084824.4	ENSG00000274105	0.437959	0.315166	0.641099
AC084824.5	ENSG00000275854	0.370078	0.325541	0.649797
AC087190.3	ENSG00000263244	-0.924117	0.0886901	0.368904
AC087284.1	ENSG00000273691	-0.112605	0.838774	0.944299
AC087289.3	ENSG00000267426	-0.333169	0.359155	0.676391
AC087294.1	ENSG00000235530	1.12442	0.0208952	0.197506
AC087477.2	ENSG00000259275	1.03498	0.0346145	0.245698
AC087500.1	ENSG00000261879	0.610883	0.153202	0.469697
AC087501.4	ENSG00000271851	-0.00871979	0.982039	0.993947
AC087623.2	ENSG00000272092	-0.409429	0.267178	0.601073
AC087741.1	ENSG00000262580	0.158968	0.77881	0.921531
AC087741.3	ENSG00000279259	0.0980609	0.751851	0.910191
AC087752.3	ENSG00000253878	0.103559	0.830405	0.940751
AC090061.1	ENSG00000247363	0.958252	0.0384122	0.257611
AC090114.2	ENSG00000273270	0.122101	0.667546	0.870424
AC090114.3	ENSG00000280828	0.285952	0.509147	0.785026
AC090152.1	ENSG00000167912	-0.743726	0.0593864	0.309228
AC090181.3	ENSG00000278991	1.80755	0.00211212	0.0647363
AC090197.1	ENSG00000253837	2.19978	0.0072777	0.119838
AC090198.1	ENSG00000253106	0.447726	0.271539	0.604384
AC090204.1	ENSG00000247134	-1.47328	0.0962394	0.381186
AC090229.1	ENSG00000267397	-0.03578	0.93278	0.97657
AC090241.3	ENSG00000274776	1.92447	0.00197643	0.0630923
AC090360.1	ENSG00000267127	-0.132685	0.738917	0.904539
AC090515.3	ENSG00000245975	-0.816898	0.125256	0.430797
AC090517.4	ENSG00000285253	0.362494	0.371996	0.687579
AC090517.5	ENSG00000285331	-0.125929	0.660653	0.866933
AC090519.1	ENSG00000250130	0.18055	0.682844	0.877668
AC090559.1	ENSG00000255197	-0.126599	0.803543	0.930711
AC090607.2	ENSG00000259562	0.0758837	0.831282	0.941197
AC090616.6	ENSG00000278867	0.444529	0.213192	0.543095
AC090617.10	ENSG00000287553	0.952463	0.073854	0.340576
AC090825.1	ENSG00000259363	-1.10455	0.0656949	0.323434
AC091057.1	ENSG00000187951	0.0280838	0.966775	0.98809
AC091057.3	ENSG00000247728	0.568714	0.127386	0.433767
AC091060.1	ENSG00000278986	0.19538	0.583799	0.827922
AC091132.3	ENSG00000266918	0.453205	0.394168	0.706268
AC091132.4	ENSG00000267198	-0.0523192	0.88423	0.960581
AC091152.2	ENSG00000267160	0.0924563	0.847051	0.947998
AC091152.4	ENSG00000279879	0.692231	0.104928	0.394988
AC091167.1	ENSG00000228998	0.0870708	0.825524	0.938892
AC091167.2	ENSG00000261147	0.105799	0.8349	0.942473
AC091167.7	ENSG00000284626	-0.0959737	0.847297	0.947998
AC091181.1	ENSG00000279555	1.03447	0.152806	0.469575
AC091182.1	ENSG00000253123	-0.107907	0.880915	0.95977
AC091271.1	ENSG00000273702	0.62216	0.178625	0.502063
AC091390.5	ENSG00000239969	0.745528	0.0315872	0.236562
AC091544.4	ENSG00000260337	-0.0320828	0.968856	0.988589
AC091551.1	ENSG00000267699	0.539404	0.175237	0.498322
AC091563.1	ENSG00000254343	0.918934	0.079626	0.353638
AC091729.3	ENSG00000229043	0.191364	0.533626	0.799557
AC091825.3	ENSG00000280047	0.517892	0.120562	0.422193
AC091959.3	ENSG00000275740	-0.470891	0.295035	0.625773
AC091978.1	ENSG00000286753	0.0874634	0.824994	0.938808
AC091982.3	ENSG00000275765	0.0133766	0.973823	0.990344
AC092053.5	ENSG00000287620	0.469454	0.280712	0.613215
AC092070.2	ENSG00000269001	-0.87407	0.0546504	0.298897
AC092111.1	ENSG00000275367	1.34731	0.0654704	0.323434
AC092117.1	ENSG00000276791	0.256449	0.682265	0.877202
AC092119.2	ENSG00000274460	-0.564054	0.222451	0.553125
AC092139.1	ENSG00000272923	-0.661755	0.0870534	0.365944
AC092143.1	ENSG00000198211	-0.338864	0.78155	0.922339
AC092164.1	ENSG00000226833	-0.430035	0.376581	0.692002
AC092171.3	ENSG00000234432	1.11944	0.00685992	0.116428
AC092171.4	ENSG00000272953	-0.177445	0.720428	0.894591
AC092171.5	ENSG00000273084	0.946005	0.0116231	0.151673
AC092279.1	ENSG00000268362	-0.43881	0.399498	0.710723
AC092279.2	ENSG00000279425	-0.59799	0.201088	0.528496
AC092295.2	ENSG00000267309	-0.337002	0.359021	0.676391
AC092296.2	ENSG00000267053	-0.503995	0.440127	0.74179
AC092299.1	ENSG00000282416	-1.39985	0.0232913	0.206655
AC092329.4	ENSG00000284428	-0.453915	0.374203	0.689711
AC092368.3	ENSG00000261512	0.446581	0.26218	0.595984
AC092375.2	ENSG00000260306	-1.00899	0.122911	0.426127
AC092376.2	ENSG00000277954	-0.595969	0.387934	0.700276
AC092428.1	ENSG00000287665	1.12952	0.059145	0.308957
AC092437.1	ENSG00000280310	1.65222	0.000390815	0.0283367
AC092645.1	ENSG00000278962	-0.405236	0.592126	0.831173
AC092647.5	ENSG00000249773	0.203864	0.659007	0.866419
AC092683.1	ENSG00000230606	0.679313	0.243709	0.57551
AC092718.3	ENSG00000260643	-0.091433	0.780341	0.921866
AC092718.4	ENSG00000261061	-0.582227	0.153584	0.469757
AC092747.4	ENSG00000275764	0.093506	0.768774	0.918324
AC092803.1	ENSG00000260805	-0.988664	0.0255857	0.214447
AC092821.2	ENSG00000214776	-0.2766	0.648439	0.86152
AC092821.4	ENSG00000284634	0.831837	0.287592	0.619526
AC092828.1	ENSG00000253284	1.91186	0.00742262	0.121545
AC092835.1	ENSG00000233757	0.389513	0.478615	0.766764
AC092910.3	ENSG00000242622	-0.118044	0.73918	0.904539
AC092944.1	ENSG00000243176	-0.15705	0.653621	0.863664
AC093010.2	ENSG00000259976	-0.405776	0.405562	0.715442
AC093157.1	ENSG00000233184	0.308803	0.42284	0.72799
AC093227.1	ENSG00000267152	-0.316824	0.503482	0.781197
AC093249.6	ENSG00000261840	-0.973582	0.0182776	0.187385
AC093278.2	ENSG00000261269	0.488288	0.308457	0.634974
AC093297.2	ENSG00000272335	0.203764	0.536721	0.80083
AC093323.1	ENSG00000170846	-0.272617	0.586173	0.82885
AC093425.1	ENSG00000224609	-0.157065	0.771137	0.918708
AC093512.2	ENSG00000285043	0.131344	0.783053	0.922833
AC093525.6	ENSG00000261613	-0.392549	0.366443	0.683025
AC093525.7	ENSG00000269937	0.188838	0.677629	0.875247
AC093525.8	ENSG00000279520	-0.176912	0.722686	0.895882
AC093535.2	ENSG00000279118	1.31422	0.00273821	0.0747304
AC093582.1	ENSG00000236529	-0.75913	0.192374	0.519804
AC093627.4	ENSG00000240859	-0.288721	0.538786	0.801983
AC093627.5	ENSG00000242474	0.527631	0.125879	0.431931
AC093668.1	ENSG00000270249	2.05783	0.00350183	0.0848717
AC093673.1	ENSG00000232533	-0.440804	0.328367	0.652123
AC093726.1	ENSG00000272760	0.369923	0.374339	0.689818
AC093752.1	ENSG00000245958	1.08004	0.00373624	0.0872859
AC093827.4	ENSG00000284968	-0.0996535	0.788764	0.924774
AC093827.5	ENSG00000285458	-0.488439	0.243814	0.575603
AC093849.2	ENSG00000286039	0.627721	0.288982	0.621434
AC093849.4	ENSG00000288025	2.26892	0.0059195	0.108709
AC093866.1	ENSG00000251095	3.68305	0.000167503	0.0169739
AC093908.1	ENSG00000280219	0.413514	0.408632	0.717592
AC093909.1	ENSG00000180015	-0.928205	0.125616	0.431423
AC095055.1	ENSG00000270681	-0.0185763	0.965717	0.987863
AC095057.3	ENSG00000260296	0.475301	0.305553	0.632942
AC096586.1	ENSG00000272936	0.521734	0.294449	0.625502
AC096642.1	ENSG00000277007	0.317281	0.595436	0.832537
AC096677.1	ENSG00000224536	0.208175	0.581243	0.826864
AC096720.2	ENSG00000279464	0.419378	0.311025	0.637441
AC096733.3	ENSG00000273472	0.947686	0.0592409	0.308957
AC096887.2	ENSG00000280417	-0.133393	0.720955	0.894806
AC096921.2	ENSG00000261468	0.959361	0.0865543	0.364787
AC096992.2	ENSG00000273486	0.0767638	0.835368	0.942567
AC097359.2	ENSG00000270194	0.0209194	0.957519	0.985255
AC097376.2	ENSG00000248863	1.03721	0.0666394	0.325467
AC097376.3	ENSG00000273247	0.903646	0.0157056	0.175018
AC097382.3	ENSG00000287104	0.298355	0.317039	0.642691
AC097468.1	ENSG00000224090	1.20038	0.137672	0.448464
AC097468.3	ENSG00000272644	0.148352	0.652465	0.862855
AC097532.3	ENSG00000286833	1.25615	0.0312452	0.235524
AC097637.1	ENSG00000173366	-1.26356	0.168648	0.489074
AC097639.1	ENSG00000261572	2.11201	0.00503228	0.100591
AC098484.3	ENSG00000283580	-0.159351	0.621283	0.846557
AC098484.4	ENSG00000285728	-0.0451146	0.928353	0.974963
AC098487.1	ENSG00000248161	0.280482	0.652032	0.86266
AC098582.1	ENSG00000287542	0.277609	0.593386	0.831925
AC098614.2	ENSG00000271943	-0.502574	0.350925	0.670546
AC098820.2	ENSG00000232485	0.600202	0.150471	0.466121
AC098934.1	ENSG00000214796	-0.251865	0.705154	0.887976
AC099343.4	ENSG00000271646	0.399071	0.232141	0.563328
AC099489.1	ENSG00000188897	-1.03724	0.121994	0.424697
AC099521.2	ENSG00000274698	1.49433	0.0122262	0.155586
AC099521.3	ENSG00000279693	0.216155	0.78796	0.924506
AC099521.4	ENSG00000287760	1.18722	0.0183883	0.187391
AC099522.2	ENSG00000272525	0.0561112	0.890775	0.963685
AC099548.2	ENSG00000253882	0.351068	0.542875	0.804428
AC099778.1	ENSG00000260236	-0.105637	0.788282	0.924699
AC099850.2	ENSG00000224738	-0.0157545	0.962864	0.987321
AC100786.1	ENSG00000246731	-1.05109	0.110335	0.405671
AC100803.3	ENSG00000261655	0.929722	0.255396	0.588967
AC100803.4	ENSG00000271959	-0.0494013	0.959501	0.985828
AC100810.1	ENSG00000253982	-0.0976524	0.735822	0.903511
AC100814.2	ENSG00000272010	-0.685447	0.106518	0.398835
AC102945.2	ENSG00000279041	1.39897	0.0549201	0.29968
AC102953.2	ENSG00000273230	-0.0952195	0.833554	0.941929
AC103691.1	ENSG00000274383	-0.128005	0.816085	0.935301
AC103760.1	ENSG00000254231	1.18606	0.0122323	0.155586
AC103810.2	ENSG00000265218	0.236857	0.666157	0.869773
AC103974.1	ENSG00000254966	-0.354117	0.440672	0.742147
AC104083.1	ENSG00000260244	1.09018	0.0591654	0.308957
AC104109.2	ENSG00000270177	0.893016	0.0210845	0.198441
AC104109.4	ENSG00000273345	0.03719	0.902195	0.967268
AC104118.1	ENSG00000271862	0.122864	0.784482	0.923426
AC104162.2	ENSG00000285399	0.358761	0.483418	0.769244
AC104211.1	ENSG00000248858	0.58111	0.197108	0.523499
AC104260.2	ENSG00000280304	1.57792	0.0101016	0.141446
AC104447.1	ENSG00000280173	-0.296708	0.408021	0.71747
AC104452.1	ENSG00000283189	-0.326145	0.620581	0.846378
AC104530.1	ENSG00000288156	0.519712	0.401387	0.712547
AC104581.4	ENSG00000280046	0.601959	0.110008	0.40511
AC104596.1	ENSG00000250326	0.269306	0.5517	0.809845
AC104667.2	ENSG00000234949	-0.0459926	0.944947	0.979796
AC104794.3	ENSG00000260077	-0.122714	0.732237	0.90147
AC104825.1	ENSG00000251615	-0.0716888	0.86442	0.953216
AC104958.2	ENSG00000272502	2.41261	0.000117472	0.0143276
AC104964.4	ENSG00000272505	-0.776898	0.194667	0.522196
AC105020.1	ENSG00000203392	-0.455794	0.416926	0.72394
AC105020.6	ENSG00000275454	1.59322	0.00869107	0.131933
AC105052.1	ENSG00000205236	0.241525	0.695054	0.883196
AC105052.3	ENSG00000267645	0.334665	0.413668	0.721471
AC105052.4	ENSG00000279168	1.59686	0.0204725	0.196024
AC105074.1	ENSG00000279319	1.26386	0.0824369	0.358632
AC105235.1	ENSG00000279786	0.403879	0.509858	0.785126
AC105285.1	ENSG00000245213	0.597837	0.322053	0.647465
AC105339.2	ENSG00000252690	-0.087329	0.854086	0.950207
AC105339.6	ENSG00000286817	1.53582	0.0137742	0.164704
AC105345.1	ENSG00000205959	0.128172	0.81227	0.934187
AC105749.1	ENSG00000281100	1.54615	0.00768486	0.123552
AC105942.1	ENSG00000235501	-0.0880981	0.873526	0.956289
AC106028.3	ENSG00000260361	-1.14241	0.0173342	0.182691
AC106791.1	ENSG00000250159	-0.50106	0.515141	0.787996
AC106795.1	ENSG00000170089	-0.499795	0.126655	0.432663
AC106795.2	ENSG00000249684	0.710621	0.266167	0.600051
AC106820.4	ENSG00000260293	0.82709	0.234628	0.565042
AC106881.1	ENSG00000271474	0.939244	0.133927	0.443693
AC106886.6	ENSG00000282034	-0.586768	0.0114878	0.151162
AC107027.3	ENSG00000261167	0.295609	0.390032	0.702415
AC107068.1	ENSG00000259959	0.198105	0.431266	0.735269
AC107214.1	ENSG00000232648	0.786797	0.0361094	0.251329
AC107223.1	ENSG00000251600	1.96136	0.0135545	0.163069
AC107294.2	ENSG00000272970	-0.0873935	0.833694	0.941929
AC107375.1	ENSG00000259891	0.268923	0.518299	0.789639
AC107871.1	ENSG00000260007	-0.0398412	0.913378	0.971205
AC107884.1	ENSG00000251364	0.106493	0.819997	0.936932
AC107956.1	ENSG00000197149	-1.42486	0.0821582	0.358227
AC107959.1	ENSG00000245025	-0.139749	0.790633	0.925121
AC107982.3	ENSG00000265478	1.20881	0.00742159	0.121545
AC108010.1	ENSG00000242588	0.869989	0.0845755	0.361655
AC108047.1	ENSG00000233654	-0.49483	0.142691	0.45643
AC108134.3	ENSG00000262370	0.0223097	0.962483	0.987253
AC108449.2	ENSG00000259366	0.498502	0.206116	0.534867
AC108471.3	ENSG00000255458	0.713122	0.0699732	0.332923
AC108488.1	ENSG00000242282	-0.43389	0.311339	0.637686
AC108488.2	ENSG00000286905	-0.154067	0.70853	0.888741
AC108488.3	ENSG00000287126	-0.786983	0.0506848	0.288962
AC108519.1	ENSG00000288075	1.12376	0.0328876	0.241188
AC108704.2	ENSG00000279500	0.36843	0.469886	0.76105
AC108860.2	ENSG00000261437	-1.6364	0.00937856	0.136735
AC109322.1	ENSG00000255224	0.00482141	0.987976	0.995746
AC109326.1	ENSG00000279602	0.665801	0.233176	0.564129
AC109347.1	ENSG00000260526	0.624593	0.142377	0.456241
AC109460.3	ENSG00000261067	-0.130472	0.782268	0.922478
AC110079.1	ENSG00000260404	0.242337	0.453467	0.75104
AC110285.2	ENSG00000262877	-0.038782	0.965103	0.987665
AC110285.6	ENSG00000279692	-0.3854	0.445628	0.745764
AC110774.1	ENSG00000279013	1.37176	0.10537	0.396037
AC110995.1	ENSG00000236120	0.389371	0.445087	0.745286
AC111170.4	ENSG00000279801	1.08689	0.131572	0.440441
AC112128.1	ENSG00000285943	0.539107	0.319965	0.645294
AC112220.2	ENSG00000271643	-0.565241	0.0818403	0.357567
AC112484.1	ENSG00000231305	-1.00672	0.0480367	0.281943
AC112484.5	ENSG00000287110	-0.0529246	0.919051	0.972855
AC113189.4	ENSG00000272884	-0.998204	0.124308	0.428871
AC113410.5	ENSG00000286408	0.206267	0.634798	0.853394
AC113935.1	ENSG00000226084	-0.516218	0.267693	0.601444
AC114271.1	ENSG00000274425	0.540504	0.0993195	0.38544
AC114490.1	ENSG00000241014	-0.404995	0.42682	0.731663
AC114490.2	ENSG00000271741	-0.234898	0.475577	0.764435
AC114490.3	ENSG00000284773	0.376136	0.352859	0.671194
AC114980.1	ENSG00000251023	0.45466	0.291616	0.623458
AC115223.1	ENSG00000243199	-1.46042	0.0300703	0.231336
AC115284.4	ENSG00000287707	0.0815793	0.913003	0.97112
AC116158.1	ENSG00000259326	1.5703	0.0149291	0.170776
AC116158.3	ENSG00000286786	1.38921	0.0158992	0.176341
AC116347.1	ENSG00000238000	0.0734675	0.838792	0.944299
AC116366.3	ENSG00000283782	0.171438	0.686784	0.880065
AC116407.1	ENSG00000214708	0.0602125	0.911006	0.970511
AC116407.2	ENSG00000277511	0.0608256	0.89655	0.965915
AC116407.4	ENSG00000280033	0.518396	0.295149	0.625865
AC116533.1	ENSG00000244398	-1.8546	0.058235	0.307796
AC116667.1	ENSG00000271009	-0.0958535	0.859495	0.952061
AC116913.1	ENSG00000261351	0.177921	0.556687	0.813412
AC117489.1	ENSG00000278934	0.917742	0.273561	0.606738
AC118281.1	ENSG00000288380	-0.122974	0.803564	0.930711
AC118344.1	ENSG00000205041	1.75656	0.0176671	0.184595
AC118344.4	ENSG00000279759	0.451193	0.327718	0.651567
AC118549.1	ENSG00000036549	-0.107439	0.580239	0.826476
AC118553.1	ENSG00000228084	0.698472	0.0724745	0.337648
AC118553.2	ENSG00000283761	-0.247193	0.458316	0.754475
AC119403.1	ENSG00000253392	0.513925	0.29004	0.622783
AC120049.1	ENSG00000267414	0.372023	0.45476	0.751476
AC120053.1	ENSG00000271971	-0.178859	0.616248	0.843655
AC120114.1	ENSG00000247735	-0.119133	0.747058	0.908411
AC120114.3	ENSG00000279789	-0.273977	0.501161	0.779852
AC121338.2	ENSG00000278385	1.98837	0.018598	0.188277
AC121761.1	ENSG00000257497	-0.118875	0.772525	0.91877
AC122688.3	ENSG00000279233	0.342406	0.431847	0.735906
AC122718.1	ENSG00000250461	-0.458025	0.352947	0.671194
AC123768.3	ENSG00000262728	0.658561	0.0649913	0.321772
AC123768.4	ENSG00000276724	1.20985	0.0174818	0.183699
AC124016.2	ENSG00000272677	-0.0657267	0.855732	0.950843
AC124016.3	ENSG00000273156	0.687871	0.0993622	0.38544
AC124045.1	ENSG00000272077	0.0287559	0.930822	0.976404
AC124242.1	ENSG00000245281	0.214867	0.492531	0.774889
AC124312.3	ENSG00000261069	2.1864	0.016819	0.180443
AC124798.1	ENSG00000260196	0.374135	0.505999	0.783453
AC124944.2	ENSG00000260261	0.346726	0.58326	0.827863
AC125232.1	ENSG00000285793	0.114967	0.680801	0.876909
AC125257.1	ENSG00000259623	0.103569	0.746249	0.908151
AC125807.2	ENSG00000250899	0.414445	0.34731	0.667623
AC126283.2	ENSG00000285330	-0.88532	0.411188	0.719701
AC126474.2	ENSG00000280088	0.32143	0.200957	0.528332
AC126755.1	ENSG00000205746	0.567155	0.330401	0.653376
AC126755.7	ENSG00000285628	-0.492623	0.493391	0.775142
AC127024.2	ENSG00000263603	1.84525	0.00520989	0.102488
AC127024.5	ENSG00000266490	0.509761	0.224211	0.55498
AC127024.8	ENSG00000280069	1.35268	0.0588487	0.308838
AC127070.2	ENSG00000250790	0.575064	0.375519	0.6912
AC127070.4	ENSG00000278949	1.09018	0.0528271	0.293419
AC127459.1	ENSG00000260566	-1.05639	0.0468275	0.279684
AC127496.7	ENSG00000280351	-0.259231	0.527632	0.79604
AC127502.1	ENSG00000215302	0.8684	0.0329611	0.241374
AC127502.2	ENSG00000270055	0.513298	0.379602	0.694379
AC129492.1	ENSG00000214999	1.33492	0.123559	0.427404
AC129492.3	ENSG00000263620	0.16468	0.67743	0.875107
AC129507.2	ENSG00000262294	2.67524	0.00130373	0.0504897
AC130650.2	ENSG00000276564	0.302013	0.572728	0.823137
AC131009.4	ENSG00000279283	1.16707	0.060932	0.313485
AC131160.1	ENSG00000283765	-0.842678	0.251744	0.585263
AC131212.2	ENSG00000279700	1.72312	0.00863403	0.131632
AC131212.3	ENSG00000280287	1.76159	0.026087	0.216161
AC131392.1	ENSG00000198237	0.775012	0.173966	0.496424
AC131649.2	ENSG00000279662	0.2676	0.781861	0.922351
AC132008.2	ENSG00000214135	-0.187705	0.549076	0.808056
AC132192.2	ENSG00000268403	-0.376577	0.33733	0.658972
AC132217.1	ENSG00000240801	2.14344	0.0472846	0.280491
AC132872.1	ENSG00000260563	-0.104539	0.786856	0.924074
AC132872.5	ENSG00000287737	0.457389	0.451616	0.749574
AC132938.4	ENSG00000265458	-0.16699	0.658033	0.8661
AC132938.6	ENSG00000279744	0.47873	0.419176	0.725284
AC133552.2	ENSG00000262587	-0.143852	0.573574	0.823619
AC133552.5	ENSG00000275494	0.0451686	0.907782	0.969315
AC133644.2	ENSG00000284879	0.106667	0.666285	0.869773
AC134043.3	ENSG00000279204	-0.0280467	0.957779	0.985277
AC134407.2	ENSG00000279573	-0.077933	0.851811	0.949769
AC134407.3	ENSG00000279880	0.614198	0.174426	0.49676
AC134878.2	ENSG00000278212	0.367721	0.505422	0.782833
AC135048.1	ENSG00000261487	-0.00888014	0.986567	0.995061
AC135050.2	ENSG00000255439	0.599906	0.492856	0.775044
AC135050.5	ENSG00000262766	0.33521	0.466042	0.758439
AC135050.6	ENSG00000278133	-0.581572	0.0459292	0.276372
AC135178.3	ENSG00000263809	-0.638115	0.240785	0.572197
AC135507.1	ENSG00000272182	0.231181	0.514602	0.787548
AC135977.1	ENSG00000226268	-0.770186	0.152424	0.469049
AC135983.3	ENSG00000223509	0.835221	0.0362598	0.251593
AC136352.8	ENSG00000278673	1.8389	0.0239328	0.20922
AC136475.1	ENSG00000251661	0.453997	0.530632	0.797386
AC136604.3	ENSG00000250999	0.767346	0.120172	0.421525
AC136632.1	ENSG00000218227	-1.99468	0.0106761	0.145976
AC137630.1	ENSG00000223343	0.558304	0.141354	0.454271
AC137630.4	ENSG00000273211	0.277217	0.451405	0.749574
AC137834.1	ENSG00000258830	-1.04626	0.219871	0.551428
AC138035.1	ENSG00000238035	0.358599	0.419004	0.725237
AC138207.4	ENSG00000264456	0.202937	0.692556	0.882207
AC138207.8	ENSG00000266865	-0.558041	0.377111	0.692545
AC138356.1	ENSG00000183154	0.552694	0.204965	0.533579
AC138356.2	ENSG00000233170	0.0652892	0.883381	0.960267
AC138393.1	ENSG00000185495	-0.0715541	0.834416	0.942378
AC138409.2	ENSG00000215158	0.631291	0.258563	0.59247
AC138470.1	ENSG00000279103	0.209235	0.667869	0.870563
AC138649.1	ENSG00000274253	0.371645	0.670969	0.872141
AC138696.1	ENSG00000264668	-0.0817196	0.927455	0.974687
AC138866.1	ENSG00000253816	1.72745	0.0439573	0.27115
AC138866.2	ENSG00000254701	1.04552	0.10371	0.392829
AC138894.1	ENSG00000261832	0.0619096	0.860971	0.952475
AC138932.1	ENSG00000183458	0.59479	0.322527	0.647874
AC138932.3	ENSG00000258354	-1.02741	0.159803	0.477814
AC138932.4	ENSG00000261819	-1.00627	0.156144	0.473306
AC138965.2	ENSG00000250820	0.69285	0.532303	0.798191
AC138965.3	ENSG00000280068	0.533394	0.62074	0.846463
AC138969.1	ENSG00000183889	0.0320714	0.945999	0.980543
AC138969.3	ENSG00000227827	0.0324935	0.957605	0.985255
AC139019.1	ENSG00000286535	-0.266063	0.481098	0.767956
AC139100.2	ENSG00000278000	0.225751	0.658265	0.8661
AC139256.3	ENSG00000270580	-0.00627496	0.989223	0.996175
AC139491.7	ENSG00000285476	-1.30269	0.164667	0.484297
AC139495.2	ENSG00000250138	0.450682	0.455593	0.75207
AC139530.1	ENSG00000262049	0.507411	0.102873	0.391684
AC139530.3	ENSG00000275902	0.027926	0.943515	0.97951
AC139768.1	ENSG00000278126	0.748173	0.0493587	0.285264
AC139769.1	ENSG00000233836	-2.92183	0.000525499	0.0316104
AC139795.1	ENSG00000246596	0.548347	0.232097	0.563328
AC139795.2	ENSG00000247679	0.0647383	0.860363	0.95228
AC139887.2	ENSG00000249592	0.825365	0.0166111	0.179517
AC140481.1	ENSG00000229797	3.44195	8.90846e-06	0.00291752
AC141586.1	ENSG00000215154	-0.0748117	0.795304	0.926729
AC141586.4	ENSG00000279057	0.347598	0.480465	0.76778
AC142472.1	ENSG00000276728	0.220997	0.461126	0.756565
AC144548.1	ENSG00000258210	0.0226763	0.942295	0.979054
AC144652.1	ENSG00000273117	-0.149452	0.699848	0.884834
AC144831.1	ENSG00000261888	0.390499	0.571005	0.821751
AC145124.1	ENSG00000255495	0.555854	0.187763	0.514581
AC145207.5	ENSG00000263731	0.268829	0.508595	0.784727
AC145212.1	ENSG00000277400	0.440238	0.193325	0.52069
AC145285.6	ENSG00000275807	0.11562	0.830599	0.940828
AC146944.1	ENSG00000196302	0.550801	0.291742	0.623576
AC146944.3	ENSG00000269983	0.0398511	0.909095	0.970012
AC146949.1	ENSG00000235558	1.09582	0.100231	0.387448
AC147651.1	ENSG00000223855	0.989079	0.215095	0.545154
AC156455.1	ENSG00000256546	2.09162	0.00253097	0.0717424
AC159540.2	ENSG00000277701	0.82552	0.208835	0.53681
AC211476.11	ENSG00000285702	0.347483	0.320736	0.646281
AC211476.12	ENSG00000285886	0.449242	0.442243	0.74324
AC211486.6	ENSG00000273598	0.24406	0.551982	0.809961
AC231981.1	ENSG00000235078	0.626849	0.157764	0.475282
AC232271.1	ENSG00000270012	0.416674	0.333452	0.655474
AC232271.3	ENSG00000286181	0.279604	0.561858	0.816666
AC233699.1	ENSG00000261499	-0.36289	0.219981	0.551428
AC233968.1	ENSG00000274615	-0.161073	0.591649	0.831125
AC234582.1	ENSG00000231064	0.37946	0.670386	0.871919
AC234782.4	ENSG00000288597	0.568171	0.267544	0.601444
AC234917.3	ENSG00000287222	-0.255125	0.424871	0.73007
AC239809.3	ENSG00000227733	-1.9726	0.038738	0.258326
AC240274.1	ENSG00000271254	0.486944	0.135974	0.446295
AC240565.4	ENSG00000280279	-0.255684	0.601307	0.836607
AC241377.4	ENSG00000281741	0.0521619	0.898134	0.966326
AC241585.2	ENSG00000281571	0.317295	0.405399	0.715442
AC241952.2	ENSG00000275131	1.01628	0.00256998	0.071945
AC242376.2	ENSG00000274471	-0.305083	0.533946	0.799895
AC242426.2	ENSG00000237188	0.22761	0.772018	0.918708
AC243919.1	ENSG00000237550	-0.348208	0.490747	0.773235
AC243964.3	ENSG00000266903	0.296154	0.599732	0.835863
AC243964.4	ENSG00000279095	0.662981	0.127326	0.433767
AC244033.2	ENSG00000285184	-0.229597	0.452707	0.750481
AC244090.1	ENSG00000197180	-0.0866855	0.821932	0.937859
AC244197.3	ENSG00000241489	0.605787	0.422983	0.728095
AC244517.1	ENSG00000272108	-0.238315	0.763514	0.915831
AC244636.3	ENSG00000287757	0.919907	0.214342	0.544398
AC244669.1	ENSG00000223804	0.192953	0.774122	0.919198
AC245060.4	ENSG00000272779	-0.589233	0.0477066	0.281071
AC245060.5	ENSG00000274422	-0.139074	0.753122	0.911122
AC245060.7	ENSG00000286129	-0.313209	0.306731	0.63356
AC245100.4	ENSG00000231551	1.12492	0.053635	0.295725
AC245100.8	ENSG00000280649	0.453119	0.283403	0.615217
AC245140.2	ENSG00000280195	0.0704281	0.838338	0.944107
AC245297.1	ENSG00000215861	1.48788	0.00502534	0.100591
AC245297.2	ENSG00000272755	-0.0895723	0.885018	0.960927
AC245297.4	ENSG00000274265	0.225928	0.615242	0.843287
AC245407.2	ENSG00000287978	-0.112127	0.845738	0.94762
AC245884.8	ENSG00000267838	0.812482	0.147201	0.462026
ACAA1	ENSG00000060971	0.402412	0.366426	0.683025
ACAA2	ENSG00000167315	0.0561949	0.916603	0.97222
ACACA	ENSG00000278540	0.0366006	0.881974	0.959859
ACACB	ENSG00000076555	2.08797	0.00134296	0.0512966
ACAD10	ENSG00000111271	0.493631	0.0858615	0.363813
ACAD11	ENSG00000240303	0.765546	0.0364227	0.252305
ACAD8	ENSG00000151498	-0.478843	0.0423247	0.267512	-2.78	0.00551	0.0182
ACAD9	ENSG00000177646	-0.47746	0.0512387	0.290621
ACADL	ENSG00000115361	0.807606	0.422297	0.727686
ACADM	ENSG00000117054	0.0405628	0.906335	0.968784
ACADS	ENSG00000122971	0.957084	0.0845408	0.361655
ACADSB	ENSG00000196177	1.26228	0.00673222	0.115362
ACADVL	ENSG00000072778	0.212311	0.556165	0.813176
ACAN	ENSG00000157766	-1.09409	0.207985	0.535967
ACAP1	ENSG00000072818	-0.131495	0.844582	0.947017	1.17	0.242	0.381
ACAP2	ENSG00000114331	-0.0875529	0.713204	0.890498	-1.1	0.273	0.416
ACAP3	ENSG00000131584	0.54312	0.242652	0.574703	1.67	0.0949	0.185
ACAT1	ENSG00000075239	0.659379	0.139013	0.450621
ACAT2	ENSG00000120437	-0.407555	0.305673	0.632942
ACBD3	ENSG00000182827	-0.314144	0.143942	0.457477
ACBD4	ENSG00000181513	0.577087	0.118051	0.417921
ACBD5	ENSG00000107897	0.255387	0.359895	0.676956
ACBD6	ENSG00000230124	-0.333061	0.211784	0.5414
ACBD7	ENSG00000176244	-0.089707	0.867517	0.954047
ACCS	ENSG00000110455	-0.635375	0.335363	0.657017
ACD	ENSG00000102977	-0.178146	0.546749	0.806449
ACE	ENSG00000159640	-0.18205	0.697628	0.884157
ACE2	ENSG00000130234	1.60379	0.0558415	0.301701
ACER2	ENSG00000177076	0.38297	0.30263	0.631723
ACER3	ENSG00000078124	-0.490535	0.116447	0.415592
ACHE	ENSG00000087085	1.10833	0.149404	0.464361
ACIN1	ENSG00000100813	0.100855	0.687894	0.88053	0.53	0.596	0.724
ACKR1	ENSG00000213088	0.895773	0.385097	0.699153	-1.65	0.0986	0.191
ACKR2	ENSG00000144648	2.54494	0.000504772	0.0310206	4.59	4.37e-06	3.24e-05
ACKR3	ENSG00000144476	-0.245946	0.628661	0.850979	-2.32	0.0206	0.0544
ACKR4	ENSG00000129048	-0.00392887	0.994315	0.998204	0.52	0.601	0.729
ACLY	ENSG00000131473	0.377176	0.279978	0.612373
ACMSD	ENSG00000153086	6.8068	1.09561e-08	3.66324e-05
ACO1	ENSG00000122729	0.279395	0.482601	0.768831
ACO2	ENSG00000100412	-0.588766	0.0639209	0.31941
ACOT1	ENSG00000184227	0.252833	0.546945	0.806597
ACOT11	ENSG00000162390	0.470183	0.395411	0.707349	1.2	0.231	0.367
ACOT13	ENSG00000112304	0.210109	0.439719	0.741366
ACOT2	ENSG00000119673	0.644586	0.0832126	0.360056
ACOT4	ENSG00000177465	-0.486596	0.438006	0.740247
ACOT7	ENSG00000097021	-0.432505	0.36193	0.679324
ACOT8	ENSG00000101473	0.506018	0.04464	0.27298
ACOT9	ENSG00000123130	-0.699002	0.0537844	0.296225
ACOX1	ENSG00000161533	0.401366	0.141064	0.45375
ACOX2	ENSG00000168306	1.7095	0.0135697	0.163141
ACOX3	ENSG00000087008	0.40972	0.121251	0.423538
ACOXL-AS1	ENSG00000204581	-0.588879	0.172	0.494566
ACP1	ENSG00000143727	-0.269612	0.266582	0.600267
ACP2	ENSG00000134575	0.0715176	0.808693	0.932785
ACP3	ENSG00000014257	-0.567768	0.59358	0.831944
ACP5	ENSG00000102575	-0.434137	0.369065	0.684855
ACP6	ENSG00000162836	0.136273	0.678177	0.875598
ACRBP	ENSG00000111644	-0.757266	0.0866141	0.364794
ACSF2	ENSG00000167107	0.304828	0.63979	0.856654
ACSF3	ENSG00000176715	0.14325	0.633352	0.852422
ACSL1	ENSG00000151726	0.558407	0.278236	0.610724
ACSL3	ENSG00000123983	0.285573	0.32504	0.649591
ACSL4	ENSG00000068366	0.6493	0.0267959	0.219626
ACSL5	ENSG00000197142	0.611181	0.328207	0.65205
ACSL6	ENSG00000164398	1.29099	0.0667459	0.325718
ACSM3	ENSG00000005187	1.67363	0.00878102	0.132496
ACSM5	ENSG00000183549	1.92078	0.113954	0.412181
ACSS1	ENSG00000154930	0.0827415	0.850891	0.949452
ACSS2	ENSG00000131069	0.309552	0.378538	0.693715
ACSS3	ENSG00000111058	1.66172	0.0178261	0.185444
ACTA2	ENSG00000107796	-0.31689	0.585437	0.828378
ACTB	ENSG00000075624	-0.833404	0.00219918	0.0663694
ACTG1	ENSG00000184009	-1.06071	0.000692854	0.0371518
ACTG1P1	ENSG00000178631	0.503308	0.248027	0.581206
ACTG1P17	ENSG00000259315	0.202698	0.681417	0.877
ACTG1P3	ENSG00000215388	0.743568	0.125808	0.431772
ACTG2	ENSG00000163017	-2.11048	0.0105422	0.145315
ACTL10	ENSG00000182584	-0.737369	0.153955	0.470004
ACTL6A	ENSG00000136518	-0.719628	0.011118	0.148803	-7.3	2.9e-13	8.51e-12
ACTL6B	ENSG00000077080	3.21098	0.000117442	0.0143276	9.26	1.96e-20	1.66e-18
ACTN1	ENSG00000072110	0.166639	0.587102	0.829483
ACTN2	ENSG00000077522	0.311143	0.749647	0.909497	0.22	0.829	0.9
ACTN4	ENSG00000130402	-0.659587	0.00999765	0.141138
ACTR10	ENSG00000131966	-0.187518	0.566323	0.818855
ACTR1A	ENSG00000138107	-0.0430549	0.858385	0.951629
ACTR1B	ENSG00000115073	-0.0291668	0.903584	0.96795
ACTR2	ENSG00000138071	-0.455974	0.039168	0.259294
ACTR3	ENSG00000115091	-0.66021	0.00165397	0.0574665
ACTR3B	ENSG00000133627	0.0206853	0.941009	0.978549
ACTR3C	ENSG00000106526	0.131004	0.71915	0.894071
ACTR5	ENSG00000101442	0.152584	0.530458	0.797386	-2.43	0.0152	0.0424
ACTR6	ENSG00000075089	-0.0626483	0.791547	0.925121
ACTR8	ENSG00000113812	0.0440709	0.847329	0.947998
ACTRT3	ENSG00000184378	-0.495657	0.315004	0.641064
ACVR1	ENSG00000115170	0.222842	0.395683	0.70762	-1.45	0.147	0.261
ACVR1B	ENSG00000135503	-0.135147	0.600242	0.836058	1.04	0.3	0.444
ACVR1C	ENSG00000123612	0.454595	0.566228	0.818786
ACVR2A	ENSG00000121989	0.0558405	0.837696	0.943608	-1.98	0.0481	0.108
ACVR2B	ENSG00000114739	0.171856	0.562995	0.81723	-1.11	0.269	0.411
ACVR2B-AS1	ENSG00000229589	-0.227106	0.60589	0.839417
ACVRL1	ENSG00000139567	0.332348	0.397258	0.708936	1.74	0.0811	0.164
ACY1	ENSG00000243989	0.0483921	0.92752	0.974687
ACYP1	ENSG00000119640	-0.104267	0.734713	0.90268
ACYP2	ENSG00000170634	0.231896	0.457887	0.75405
AD000671.2	ENSG00000267120	-0.412006	0.406612	0.716449
ADA	ENSG00000196839	-0.545543	0.091677	0.373229	-2.73	0.0064	0.0207
ADA2	ENSG00000093072	-1.46304	0.0246772	0.211237
ADAL	ENSG00000168803	-0.0592667	0.787647	0.924471
ADAM10	ENSG00000137845	-0.496789	0.0376766	0.256072	-0.91	0.363	0.51
ADAM11	ENSG00000073670	0.415122	0.534493	0.799895	-0.43	0.667	0.778
ADAM12	ENSG00000148848	0.105089	0.872301	0.955687
ADAM15	ENSG00000143537	-0.458321	0.0629313	0.31665
ADAM17	ENSG00000151694	-0.458573	0.0568557	0.30405	-2.57	0.0103	0.0306
ADAM19	ENSG00000135074	0.514911	0.299992	0.629568
ADAM1A	ENSG00000229186	0.523191	0.241258	0.57309
ADAM20P1	ENSG00000259158	1.18812	0.0567845	0.30391
ADAM22	ENSG00000008277	0.53235	0.330362	0.653372
ADAM23	ENSG00000114948	1.74414	0.0524201	0.29251
ADAM28	ENSG00000042980	-1.01711	0.143978	0.457477
ADAM33	ENSG00000149451	0.445633	0.576905	0.825129
ADAM8	ENSG00000151651	-0.090113	0.87856	0.958799
ADAM9	ENSG00000168615	-0.788247	0.0169865	0.180634	-1.87	0.062	0.133
ADAMDEC1	ENSG00000134028	0.415491	0.674109	0.873699
ADAMTS1	ENSG00000154734	-0.0938506	0.806342	0.932015	2.38	0.0173	0.0471
ADAMTS10	ENSG00000142303	0.263927	0.61909	0.845498
ADAMTS12	ENSG00000151388	0.599597	0.285695	0.617742
ADAMTS13	ENSG00000160323	0.0453653	0.93459	0.977175
ADAMTS14	ENSG00000138316	-0.620042	0.446636	0.746153
ADAMTS15	ENSG00000166106	-2.23338	0.000981535	0.0442525
ADAMTS17	ENSG00000140470	0.478788	0.481232	0.767956
ADAMTS18	ENSG00000140873	-0.0455432	0.968496	0.98838
ADAMTS2	ENSG00000087116	1.16904	0.0529051	0.293576
ADAMTS3	ENSG00000156140	0.384355	0.477714	0.765679
ADAMTS4	ENSG00000158859	-0.336474	0.57779	0.825438
ADAMTS5	ENSG00000154736	0.798984	0.160872	0.478952
ADAMTS6	ENSG00000049192	0.360586	0.58385	0.827922
ADAMTS7	ENSG00000136378	0.063254	0.890369	0.963446
ADAMTS9	ENSG00000163638	0.299183	0.572305	0.82293
ADAMTS9-AS2	ENSG00000241684	0.317331	0.585556	0.828378
ADAMTSL1	ENSG00000178031	0.687954	0.35447	0.672358
ADAMTSL2	ENSG00000197859	1.70666	0.0137497	0.164633
ADAMTSL3	ENSG00000156218	1.15511	0.0858947	0.363813
ADAMTSL4	ENSG00000143382	0.366811	0.562795	0.817184
ADAMTSL4-AS1	ENSG00000203804	0.145764	0.830765	0.940913
ADAMTSL5	ENSG00000185761	1.11646	0.0589575	0.308838
ADAP1	ENSG00000105963	-0.507528	0.422375	0.727686	-2.89	0.0038	0.0133
ADAP2	ENSG00000184060	0.182015	0.577101	0.825129	1.25	0.21	0.342
ADAR	ENSG00000160710	0.0153166	0.947386	0.980877
ADARB1	ENSG00000197381	0.30161	0.387601	0.700233
ADARB2	ENSG00000185736	-0.361827	0.696967	0.88386
ADAT1	ENSG00000065457	-0.18404	0.482655	0.768848
ADAT2	ENSG00000189007	-0.308797	0.309277	0.635849
ADAT3	ENSG00000213638	-0.871165	0.00937535	0.136735
ADCK1	ENSG00000063761	0.554171	0.243215	0.575419
ADCK2	ENSG00000133597	0.27113	0.219698	0.551192
ADCK5	ENSG00000173137	-0.350021	0.381492	0.695749
ADCY1	ENSG00000164742	2.21388	0.00333661	0.0833447	3.04	0.00237	0.00876
ADCY10	ENSG00000143199	1.94454	0.000101352	0.0133763	7.65	2.09e-14	7.04e-13
ADCY10P1	ENSG00000161912	-0.42518	0.465553	0.758296
ADCY2	ENSG00000078295	3.20622	0.00286308	0.0766015	0.79	0.431	0.578
ADCY3	ENSG00000138031	0.611327	0.0567104	0.303906	0.51	0.61	0.734
ADCY4	ENSG00000129467	0.578336	0.228023	0.559361	1.83	0.068	0.143
ADCY5	ENSG00000173175	-0.466861	0.49504	0.77629	0.45	0.652	0.766
ADCY6	ENSG00000174233	0.452458	0.154859	0.471292	2.85	0.00443	0.0151
ADCY7	ENSG00000121281	-0.0760462	0.889026	0.962589	2.25	0.0248	0.0637
ADCY9	ENSG00000162104	0.0768463	0.803122	0.930711	2.23	0.0257	0.0656
ADCYAP1	ENSG00000141433	-0.215539	0.905983	0.968583	-0.48	0.628	0.748
ADCYAP1R1	ENSG00000078549	1.63248	0.23844	0.569328	1.87	0.0613	0.132
ADD1	ENSG00000087274	0.00580984	0.973778	0.990344
ADD2	ENSG00000075340	-0.152025	0.883982	0.960581
ADD3	ENSG00000148700	-0.137156	0.685392	0.879251
ADGRA2	ENSG00000020181	0.610488	0.159256	0.476881	4	6.21e-05	0.000349
ADGRA3	ENSG00000152990	0.195908	0.466613	0.758879	0.66	0.51	0.651
ADGRB1	ENSG00000181790	-0.351884	0.764808	0.916045	-0.41	0.68	0.789
ADGRB2	ENSG00000121753	-0.249357	0.744285	0.906708	-0.67	0.501	0.644
ADGRB3	ENSG00000135298	1.64059	0.0986007	0.38451	-0.51	0.607	0.733
ADGRD1	ENSG00000111452	0.772628	0.371429	0.687292	0.82	0.415	0.562
ADGRE1	ENSG00000174837	-0.165836	0.843499	0.946737
ADGRE2	ENSG00000127507	-0.266422	0.632215	0.852222
ADGRE4P	ENSG00000268758	0.484437	0.42174	0.727471
ADGRE5	ENSG00000123146	-0.568626	0.213917	0.543863	-1.08	0.279	0.422
ADGRF3	ENSG00000173567	3.24654	0.000384431	0.0283367	5	5.66e-07	5.19e-06
ADGRF5	ENSG00000069122	1.26308	0.0142221	0.166679	2.09	0.0362	0.0862
ADGRG1	ENSG00000205336	0.541328	0.341226	0.662734	1.82	0.0691	0.145
ADGRG2	ENSG00000173698	2.48151	0.0738995	0.340608	3.94	8.11e-05	0.000444
ADGRG3	ENSG00000182885	-0.975566	0.186885	0.513341	2.03	0.042	0.097
ADGRG5	ENSG00000159618	-1.5125	0.0344781	0.245371	4.52	6.05e-06	4.36e-05
ADGRG6	ENSG00000112414	-0.950853	0.356471	0.674198	4.81	1.53e-06	1.27e-05
ADGRL1	ENSG00000072071	0.177529	0.602702	0.83756	1.73	0.0831	0.168
ADGRL2	ENSG00000117114	0.880632	0.010923	0.148026	2.94	0.00328	0.0117
ADGRL3	ENSG00000150471	-0.483708	0.520378	0.791251	-1.46	0.145	0.259
ADGRL4	ENSG00000162618	0.738983	0.114893	0.413674	4.41	1.05e-05	7.22e-05
ADGRV1	ENSG00000164199	1.14432	0.036203	0.251511	5.49	3.92e-08	4.53e-07
ADH1B	ENSG00000196616	4.01834	0.00318945	0.0813932
ADH1C	ENSG00000248144	4.16823	0.00593051	0.108798
ADH5	ENSG00000197894	0.219811	0.458837	0.754925
ADH6	ENSG00000172955	6.29473	0.000134199	0.0153739
ADHFE1	ENSG00000147576	1.34475	0.0668009	0.325896
ADI1	ENSG00000182551	0.0871495	0.855545	0.950771
ADIPOR1	ENSG00000159346	-0.75941	0.00282323	0.0758795	-3.54	0.000406	0.00184
ADIPOR2	ENSG00000006831	-0.175482	0.474012	0.763471	1.01	0.311	0.455
ADIRF	ENSG00000148671	-0.596155	0.412173	0.720428
ADIRF-AS1	ENSG00000272734	-1.56612	0.0253308	0.2138
ADK	ENSG00000156110	0.416648	0.266243	0.600051
ADM	ENSG00000148926	-0.185947	0.795069	0.926638	-0.65	0.515	0.656
ADM2	ENSG00000128165	0.0138578	0.984604	0.994553	-2.33	0.0199	0.0531
ADM5	ENSG00000224420	-0.242665	0.650572	0.861996
ADNP	ENSG00000101126	0.00233417	0.989876	0.996392	2.09	0.0368	0.0874
ADNP2	ENSG00000101544	-0.144964	0.485223	0.770371	0.91	0.362	0.509
ADNP-AS1	ENSG00000259456	-0.0950842	0.793596	0.926003
ADO	ENSG00000181915	-0.171506	0.420155	0.726035
ADORA1	ENSG00000163485	-1.5639	0.0422256	0.267237	-3.85	0.000121	0.000632
ADORA2A	ENSG00000128271	1.11213	0.0920737	0.373744	1.76	0.078	0.159
ADORA2B	ENSG00000170425	-1.01678	0.157524	0.474989	0.03	0.975	0.991
ADORA3	ENSG00000282608	-0.187286	0.708314	0.888722
ADPGK	ENSG00000159322	-0.0595898	0.789144	0.924786
ADPRH	ENSG00000144843	-0.771015	0.0128557	0.158435
ADPRHL1	ENSG00000153531	-1.07198	0.0535435	0.295634
ADPRM	ENSG00000170222	-0.342354	0.334595	0.656538
ADPRS	ENSG00000116863	-0.438162	0.138735	0.450132
ADRA1A	ENSG00000120907	3.41278	0.000942969	0.0429239	9.99	1.72e-23	2.08e-21
ADRA1B	ENSG00000170214	1.79842	0.00657584	0.114236	1.28	0.2	0.33
ADRA2A	ENSG00000150594	0.00916157	0.991437	0.997041	1.79	0.0733	0.151
ADRA2B	ENSG00000274286	0.632033	0.256522	0.590042	1.24	0.216	0.35
ADRA2C	ENSG00000184160	0.152045	0.852319	0.949912	-1.85	0.0642	0.137
ADRB1	ENSG00000043591	0.756384	0.32357	0.648316	0.54	0.59	0.719
ADRB2	ENSG00000169252	0.907611	0.0979353	0.383191	1.55	0.121	0.225
ADRM1	ENSG00000130706	-0.105659	0.699355	0.884834
ADSL	ENSG00000239900	-0.721542	0.0292358	0.228519
ADSS1	ENSG00000185100	1.61227	0.0357747	0.250666
ADSS2	ENSG00000035687	-0.682221	0.0185816	0.188277
AEBP1	ENSG00000106624	0.291045	0.638511	0.855784	4.02	5.85e-05	0.000332
AEBP2	ENSG00000139154	0.114071	0.66674	0.869871	-0.79	0.427	0.574
AEN	ENSG00000181026	0.512583	0.125502	0.431379	-0.27	0.791	0.87
AF001548.2	ENSG00000263335	-0.579476	0.223454	0.553936
AF064858.1	ENSG00000235888	-0.20313	0.746394	0.908151
AF111167.2	ENSG00000259319	0.744325	0.262816	0.596543
AF111169.1	ENSG00000258610	0.61006	0.444635	0.744919
AF117829.1	ENSG00000251136	-0.575814	0.350346	0.67013
AF127577.4	ENSG00000235609	1.09648	0.0107869	0.147083
AF131215.5	ENSG00000255310	-0.711839	0.252528	0.586124
AF131215.6	ENSG00000269918	-0.647311	0.28975	0.622477
AF235103.3	ENSG00000286681	0.0824874	0.830575	0.940828
AF274858.1	ENSG00000260081	0.270237	0.487165	0.77131
AFAP1	ENSG00000196526	-0.136063	0.654398	0.864171
AFAP1L1	ENSG00000157510	0.269906	0.432091	0.735966
AFAP1L2	ENSG00000169129	0.110688	0.800068	0.929219	-1.4	0.162	0.281
AFDN	ENSG00000130396	-0.15617	0.647563	0.861467	-1.06	0.289	0.431
AFDN-DT	ENSG00000198221	-0.0546389	0.922677	0.97331
AFF1	ENSG00000172493	0.378282	0.270383	0.603936	5.78	7.45e-09	9.96e-08
AFF2	ENSG00000155966	-0.555028	0.690975	0.881894
AFF3	ENSG00000144218	2.9125	0.0013312	0.0509573	2.13	0.0333	0.0805
AFF4	ENSG00000072364	0.328062	0.212061	0.541716	6.38	1.76e-10	3.15e-09
AFG1L	ENSG00000135537	-0.0492872	0.88126	0.959859
AFG3L1P	ENSG00000223959	-0.129178	0.737694	0.904457
AFG3L2	ENSG00000141385	-0.0237513	0.915759	0.972122
AFMID	ENSG00000183077	0.555302	0.234498	0.565042
AFTPH	ENSG00000119844	-0.407125	0.0627186	0.316325
AGA	ENSG00000038002	0.534379	0.120165	0.421525
AGAP1	ENSG00000157985	0.297713	0.398389	0.710161	-1.11	0.268	0.411
AGAP10P	ENSG00000230869	-0.427096	0.206814	0.535468
AGAP11	ENSG00000271880	-0.82952	0.0773355	0.34801	-0.77	0.438	0.585
AGAP12P	ENSG00000265018	-0.613707	0.170468	0.49204
AGAP14P	ENSG00000279058	-0.0141243	0.973511	0.990344
AGAP2	ENSG00000135439	-0.560336	0.315265	0.641226	-0.17	0.868	0.929
AGAP2-AS1	ENSG00000255737	-0.0206178	0.953795	0.983492
AGAP3	ENSG00000133612	0.211809	0.471441	0.761607	0.71	0.479	0.623
AGAP4	ENSG00000188234	-0.0762719	0.816571	0.935483	0.18	0.86	0.923
AGAP5	ENSG00000172650	0.195958	0.618971	0.845498	-0.6	0.551	0.688
AGAP6	ENSG00000204149	0.0441428	0.899526	0.966602	-0.78	0.434	0.58
AGAP7P	ENSG00000264204	-0.515044	0.303661	0.632601
AGAP9	ENSG00000204172	-0.103621	0.808916	0.932785	2.26	0.0238	0.0616
AGBL2	ENSG00000165923	-0.564262	0.334539	0.656538
AGBL3	ENSG00000146856	0.559666	0.139764	0.451924
AGBL4	ENSG00000186094	2.16965	1.41511e-06	0.0009269
AGBL5	ENSG00000084693	-0.219221	0.40538	0.715442
AGER	ENSG00000204305	-0.719442	0.239302	0.57028	-2.44	0.0145	0.0408
AGFG1	ENSG00000173744	-0.385627	0.145005	0.458915	-6.14	8.4e-10	1.32e-08
AGFG2	ENSG00000106351	0.726744	0.174397	0.49676	3.72	0.000203	0.001
AGGF1	ENSG00000164252	-0.261353	0.171594	0.493736
AGGF1P1	ENSG00000214273	-0.466793	0.556736	0.813412
AGGF1P2	ENSG00000233435	-0.847326	0.238018	0.569277
AGK	ENSG00000006530	-0.303384	0.0774369	0.348289	0.49	0.626	0.746
AGL	ENSG00000162688	0.49665	0.101035	0.388775
AGMAT	ENSG00000116771	2.68411	0.00258042	0.0720926
AGMO	ENSG00000187546	0.216011	0.870237	0.954943
AGO1	ENSG00000092847	0.0116546	0.959874	0.985872	-6.42	1.4e-10	2.54e-09
AGO2	ENSG00000123908	0.163857	0.649186	0.861605	-4.35	1.36e-05	9.06e-05
AGO3	ENSG00000126070	0.309926	0.240626	0.571973
AGO4	ENSG00000134698	-0.00550238	0.983256	0.994249
AGPAT1	ENSG00000204310	-0.586387	0.0458677	0.276372	-3.97	7.15e-05	0.000397
AGPAT2	ENSG00000169692	1.13772	0.00925457	0.135936	1.91	0.0558	0.123
AGPAT3	ENSG00000160216	-0.274474	0.351322	0.670746
AGPAT4	ENSG00000026652	-0.132219	0.85976	0.952061
AGPAT5	ENSG00000155189	-0.217488	0.468052	0.759518
AGPS	ENSG00000018510	-0.379663	0.130984	0.439221
AGR2	ENSG00000106541	1.71481	0.343316	0.664307
AGRN	ENSG00000188157	0.10178	0.803844	0.930853	-1.83	0.0672	0.142
AGT	ENSG00000135744	4.56601	9.17689e-05	0.012779	5.84	5.34e-09	7.28e-08
AGTPBP1	ENSG00000135049	-0.0736125	0.773334	0.91896
AGTR1	ENSG00000144891	3.41127	0.000307415	0.0250536	4.07	4.76e-05	0.000279
AGTRAP	ENSG00000177674	-0.398635	0.198144	0.524766
AGXT	ENSG00000172482	6.70059	0.00101817	0.0444603
AHCTF1	ENSG00000153207	-0.19602	0.40146	0.712547	-4.07	4.72e-05	0.000277
AHCTF1P1	ENSG00000226121	-0.863383	0.129363	0.437409
AHCY	ENSG00000101444	0.237613	0.521664	0.791724
AHCYL1	ENSG00000168710	-0.351782	0.157866	0.475359
AHCYL2	ENSG00000158467	0.105385	0.737947	0.904457
AHDC1	ENSG00000126705	-0.170083	0.583288	0.827863
AHI1	ENSG00000135541	0.0819389	0.79002	0.924989
AHK	ENSG00000124942	0.106305	0.858361	0.951629
AHK2	ENSG00000185567	-2.04039	0.00842968	0.12986
AHR	ENSG00000106546	0.221124	0.528517	0.796559	3.89	9.89e-05	0.000533
AHRR	ENSG00000286169	-0.175957	0.769651	0.918448	-0.73	0.463	0.608
AHSA1	ENSG00000100591	-0.236293	0.417794	0.724666
AHSA2P	ENSG00000173209	-0.171598	0.720036	0.894467
AHSG	ENSG00000145192	7.12265	0.000421077	0.0289112
AIDA	ENSG00000186063	-0.306604	0.096765	0.381186	-6.98	2.95e-12	7.3e-11
AIDAP2	ENSG00000251429	-0.205145	0.701527	0.885653
AIF1	ENSG00000204472	-0.016869	0.973945	0.990344
AIF1L	ENSG00000126878	0.643905	0.29948	0.629164
AIFM1	ENSG00000156709	-0.0112915	0.968958	0.988636	2.38	0.0173	0.0471
AIFM2	ENSG00000042286	0.273328	0.488015	0.771567	-0.43	0.665	0.777
AIFM3	ENSG00000183773	0.665251	0.340018	0.661474	1.31	0.191	0.319
AIG1	ENSG00000146416	1.11549	0.000364606	0.0279137
AIMP1	ENSG00000164022	0.073502	0.700013	0.884835	0.68	0.495	0.638
AIMP2	ENSG00000106305	-0.381716	0.218319	0.548978
AIP	ENSG00000110711	-0.100721	0.734079	0.902481	-3.73	0.000193	0.000961
AJ003147.3	ENSG00000279330	0.483301	0.360159	0.677237
AJ239328.1	ENSG00000280604	1.72378	0.0361987	0.251511
AJAP1	ENSG00000196581	0.127324	0.909257	0.970012
AJM1	ENSG00000232434	1.1362	0.0388606	0.258559
AJUBA	ENSG00000129474	-0.246673	0.624095	0.848525	8.06	7.68e-16	3.18e-14
AK1	ENSG00000106992	0.25748	0.434085	0.7379
AK2	ENSG00000004455	-0.270642	0.188739	0.515896
AK3	ENSG00000147853	-0.0700091	0.786017	0.924057
AK3P3	ENSG00000230042	-0.255525	0.591705	0.831125
AK4	ENSG00000162433	0.845221	0.184657	0.50998
AK4P1	ENSG00000263535	0.589278	0.323368	0.648304
AK5	ENSG00000154027	1.75211	0.0245104	0.211083
AK6	ENSG00000085231	-0.176384	0.535003	0.800196
AK7	ENSG00000140057	0.544749	0.299639	0.629263
AK8	ENSG00000165695	-0.297692	0.613129	0.842672
AK9	ENSG00000155085	-0.388768	0.277658	0.610214
AKAP1	ENSG00000121057	0.0855614	0.688284	0.880774
AKAP10	ENSG00000108599	-0.0367234	0.842583	0.9464	2.87	0.00412	0.0142
AKAP11	ENSG00000023516	0.738356	0.0541933	0.297366	4.22	2.41e-05	0.00015
AKAP12	ENSG00000131016	1.18361	0.0322451	0.239059	0.61	0.539	0.678
AKAP13	ENSG00000170776	0.191174	0.66515	0.869773	1.21	0.225	0.361
AKAP17A	ENSG00000197976	-0.436566	0.205436	0.533908	1.78	0.0746	0.154
AKAP3	ENSG00000111254	0.0020742	0.997114	0.99871	-0.01	0.99	0.997
AKAP5	ENSG00000179841	0.655916	0.169849	0.491135	-0.4	0.689	0.797
AKAP6	ENSG00000151320	1.90189	0.000320598	0.0256551
AKAP7	ENSG00000118507	0.154789	0.74966	0.909497	-0.77	0.439	0.586
AKAP8	ENSG00000105127	-0.314128	0.132493	0.441723	-0.68	0.495	0.638
AKAP8L	ENSG00000011243	-0.000437443	0.998731	0.999492
AKAP9	ENSG00000127914	0.367833	0.320806	0.646281	7.78	7.13e-15	2.58e-13
AKIP1	ENSG00000166452	-0.474849	0.0716138	0.336296
AKIRIN1	ENSG00000174574	-0.0312624	0.884111	0.960581
AKIRIN2	ENSG00000135334	-0.338739	0.126991	0.433142	-4.81	1.55e-06	1.28e-05
AK	ENSG00000106948	0.331617	0.435264	0.738769	-0.89	0.374	0.521
AKR1A1	ENSG00000117448	-0.154145	0.618708	0.845322
AKR1B1	ENSG00000085662	-0.609505	0.209749	0.538143
AKR1B10	ENSG00000198074	1.30757	0.303701	0.632601
AKR1C1	ENSG00000187134	1.18912	0.139484	0.451654
AKR1C2	ENSG00000151632	0.99944	0.199414	0.526374
AKR1C3	ENSG00000196139	0.855616	0.121744	0.424176
AKR1C4	ENSG00000198610	6.23002	5.49465e-05	0.00981544
AKR1E2	ENSG00000165568	-0.992327	0.0901985	0.371374
AKR7A2	ENSG00000053371	-0.234442	0.493121	0.775117
AKR7A3	ENSG00000162482	0.135649	0.902053	0.967268
AKR7L	ENSG00000211454	0.0462215	0.954313	0.983655
AKT1	ENSG00000142208	0.105384	0.631409	0.8522	2.61	0.009	0.0274
AKT1S1	ENSG00000204673	-0.358775	0.137587	0.44835	1.6	0.11	0.21
AKT2	ENSG00000105221	0.013059	0.96547	0.987813	0.55	0.579	0.71
AKT3	ENSG00000117020	0.251815	0.505558	0.782915	-1.84	0.0658	0.14
AKTIP	ENSG00000166971	-0.264718	0.420482	0.726206
AL008721.2	ENSG00000272977	-0.424453	0.379021	0.693901
AL008729.1	ENSG00000215022	0.253097	0.642718	0.858753
AL009174.1	ENSG00000227008	-1.43092	0.0621092	0.314999
AL009178.2	ENSG00000269155	0.139051	0.861986	0.95248
AL020996.1	ENSG00000228172	0.605641	0.149729	0.464954
AL021328.1	ENSG00000269985	-0.459065	0.640176	0.856799
AL021368.2	ENSG00000272316	0.346964	0.412023	0.720309
AL021368.4	ENSG00000283352	0.766048	0.042168	0.267153
AL021707.2	ENSG00000228274	-0.850149	0.129657	0.437626
AL021707.6	ENSG00000272669	-0.534217	0.355266	0.673117
AL022069.3	ENSG00000286760	-0.5312	0.264288	0.598301
AL022162.1	ENSG00000287024	0.081178	0.862261	0.95248
AL022238.4	ENSG00000284431	-0.533688	0.397346	0.708945
AL022311.1	ENSG00000279738	-0.0634529	0.845822	0.94762
AL022322.1	ENSG00000272720	-0.261934	0.700713	0.885341
AL022324.2	ENSG00000231466	0.306669	0.502294	0.780586
AL022328.2	ENSG00000273137	0.122092	0.82321	0.938109
AL022328.4	ENSG00000273253	0.542024	0.231915	0.563328
AL022345.4	ENSG00000285884	-0.360659	0.381372	0.695749
AL023284.4	ENSG00000260418	-0.726961	0.0638151	0.319346
AL023806.1	ENSG00000270638	0.597892	0.134292	0.444465
AL024498.1	ENSG00000272097	-0.414789	0.293503	0.624622
AL024507.3	ENSG00000272476	-0.172389	0.670915	0.872141
AL024508.1	ENSG00000272189	-0.703662	0.178619	0.502063
AL031009.1	ENSG00000278987	0.215083	0.66664	0.869871
AL031058.1	ENSG00000261189	-0.807061	0.190313	0.517528
AL031118.1	ENSG00000271755	0.18683	0.693408	0.882291
AL031123.2	ENSG00000261211	-0.76044	0.120468	0.422129
AL031282.2	ENSG00000268575	-0.455878	0.352953	0.671194
AL031432.4	ENSG00000284602	0.627878	0.19387	0.521539
AL031587.5	ENSG00000278948	-0.856206	0.0473538	0.280491
AL031595.3	ENSG00000280434	1.42712	0.0606207	0.312832
AL031658.2	ENSG00000278012	1.76914	0.0085428	0.131032
AL031708.1	ENSG00000261732	0.0303798	0.937801	0.977832
AL031775.1	ENSG00000272345	-0.232341	0.418433	0.725099
AL031777.2	ENSG00000282988	-1.20143	0.145953	0.460148
AL031963.3	ENSG00000272277	-0.770372	0.0836838	0.360565
AL031985.3	ENSG00000260920	-1.11017	0.0099881	0.141138
AL035071.1	ENSG00000260257	0.629572	0.105943	0.397455
AL035252.4	ENSG00000277938	0.680616	0.085189	0.362591
AL035530.2	ENSG00000271913	0.166742	0.705274	0.887976
AL035587.2	ENSG00000287825	-0.0176868	0.963371	0.987321
AL049597.2	ENSG00000261737	-0.643427	0.166357	0.486617
AL049776.1	ENSG00000279434	0.81676	0.0963232	0.381186
AL049779.4	ENSG00000286861	0.501211	0.248965	0.582323
AL049780.3	ENSG00000279594	1.21456	0.0497278	0.286368
AL049796.1	ENSG00000260464	0.546275	0.182016	0.506365
AL049828.1	ENSG00000258526	1.41858	0.0357795	0.250666
AL049838.1	ENSG00000259969	0.50695	0.333463	0.655474
AL049839.2	ENSG00000273259	4.21919	0.00180896	0.0600215
AL049840.5	ENSG00000269940	0.225206	0.501013	0.779852
AL049840.6	ENSG00000269958	0.12689	0.663045	0.868782
AL050309.1	ENSG00000227486	-0.0301848	0.957311	0.985164
AL050341.2	ENSG00000259943	-0.134126	0.679569	0.876504
AL050343.2	ENSG00000266993	0.17576	0.63347	0.852422
AL078590.2	ENSG00000232310	0.908865	0.0951762	0.379179
AL078621.3	ENSG00000279267	-0.480272	0.249178	0.582514
AL080250.1	ENSG00000225793	0.721373	0.135513	0.445787
AL080276.2	ENSG00000227627	0.632503	0.160291	0.478437
AL080317.1	ENSG00000271789	0.500207	0.316267	0.64231
AL080317.2	ENSG00000272356	0.357729	0.428268	0.732984
AL096701.3	ENSG00000240591	-0.365921	0.467547	0.75935
AL096701.4	ENSG00000287817	-0.126604	0.738039	0.904457
AL096711.2	ENSG00000255330	1.96712	0.00405749	0.0915264
AL096870.10	ENSG00000288044	-0.525575	0.300815	0.629938
AL096870.2	ENSG00000260669	0.51552	0.0671379	0.326802
AL109615.4	ENSG00000287562	-0.657257	0.159215	0.476881
AL109627.1	ENSG00000288398	-0.0898967	0.750197	0.909652
AL109811.1	ENSG00000226849	0.0806015	0.881934	0.959859
AL109811.2	ENSG00000271895	-0.245711	0.546718	0.806449
AL109918.1	ENSG00000216775	-0.716609	0.180533	0.504435
AL109976.1	ENSG00000277287	-3.01167	2.49824e-05	0.00597046
AL110114.1	ENSG00000286787	1.04061	0.0665966	0.325376
AL117332.1	ENSG00000275457	0.325554	0.474605	0.763869
AL117336.2	ENSG00000271335	0.230571	0.545519	0.805576
AL117339.3	ENSG00000272983	1.52034	0.00354918	0.0855139
AL117339.4	ENSG00000283930	0.496974	0.131852	0.440841
AL117344.2	ENSG00000286482	0.0751237	0.906923	0.968929
AL117379.1	ENSG00000273759	0.584988	0.216533	0.546352
AL118506.1	ENSG00000268858	0.225693	0.393217	0.705156
AL118516.1	ENSG00000260708	-0.247013	0.622572	0.847459
AL118558.3	ENSG00000271780	0.842127	0.0121264	0.154954
AL118558.4	ENSG00000272444	1.12493	0.00547874	0.10451
AL121583.1	ENSG00000277692	1.1324	0.0087191	0.132158
AL121594.1	ENSG00000258790	-0.0108784	0.967295	0.98809
AL121603.2	ENSG00000258738	-0.171716	0.59017	0.830719
AL121753.2	ENSG00000279253	0.105904	0.769298	0.918391
AL121832.2	ENSG00000273619	0.811175	0.0379009	0.25632
AL121832.3	ENSG00000275437	1.83147	0.0313308	0.235781
AL121839.2	ENSG00000260711	-0.56039	0.425024	0.730127
AL121845.3	ENSG00000273154	1.10821	0.075938	0.345819
AL121900.1	ENSG00000284776	-0.117854	0.796787	0.927539
AL121929.3	ENSG00000273108	1.40676	0.0394624	0.259929
AL121933.2	ENSG00000286646	0.490671	0.347988	0.667978
AL121944.2	ENSG00000272009	-0.0663953	0.884313	0.960581
AL122035.1	ENSG00000258824	0.414432	0.295512	0.626034
AL122035.2	ENSG00000272909	0.554568	0.305466	0.632942
AL132639.2	ENSG00000258940	0.0324538	0.942203	0.979017
AL132656.1	ENSG00000224886	0.40535	0.38351	0.69774
AL132656.2	ENSG00000244733	-0.204742	0.6821	0.877113
AL132656.4	ENSG00000280355	-0.0514107	0.89682	0.965975
AL132780.4	ENSG00000279656	0.239354	0.71046	0.889389
AL132780.5	ENSG00000280129	1.078	0.0275938	0.222144
AL132800.1	ENSG00000258744	0.253638	0.48303	0.769121
AL133216.2	ENSG00000276805	0.0537242	0.870275	0.954943
AL133243.2	ENSG00000276334	0.64672	0.147525	0.462026
AL133243.3	ENSG00000276517	0.917771	0.106189	0.397955
AL133243.4	ENSG00000279544	1.3673	0.0696593	0.332157
AL133338.1	ENSG00000260000	0.528214	0.221161	0.552375
AL133352.1	ENSG00000255339	0.139913	0.767629	0.917885
AL133353.2	ENSG00000285932	0.938805	0.0406977	0.262967
AL133355.1	ENSG00000260461	0.123447	0.753351	0.911272
AL133367.1	ENSG00000260285	1.2642	0.0258556	0.215281
AL133410.1	ENSG00000227388	0.545234	0.331002	0.653541
AL133477.1	ENSG00000286835	0.300056	0.467649	0.759394
AL133517.1	ENSG00000232450	0.886602	0.062021	0.314844
AL133520.1	ENSG00000273893	0.799732	0.0156244	0.174443
AL135905.1	ENSG00000266680	0.943066	0.0247891	0.211785
AL135905.2	ENSG00000285976	0.863482	0.0099317	0.141138
AL135910.1	ENSG00000272848	-0.682209	0.243667	0.57551
AL135925.1	ENSG00000272447	0.279476	0.221908	0.552731
AL135999.1	ENSG00000258727	-1.38973	0.231384	0.562857
AL136038.6	ENSG00000270878	0.597758	0.19464	0.522196
AL136038.7	ENSG00000274015	0.238755	0.584792	0.828245
AL136040.1	ENSG00000273783	0.00844855	0.983299	0.994249
AL136116.3	ENSG00000217648	1.17345	0.00336428	0.083799
AL136162.1	ENSG00000271888	-0.0113667	0.97836	0.992446
AL136169.1	ENSG00000286964	0.425896	0.47032	0.761226
AL136295.4	ENSG00000259522	0.486447	0.197063	0.523499
AL136295.5	ENSG00000259529	0.170839	0.57976	0.82606
AL136295.6	ENSG00000276698	0.775442	0.0271394	0.220741
AL136295.7	ENSG00000278784	0.331225	0.30885	0.635407
AL136419.1	ENSG00000285467	0.479856	0.34837	0.668185
AL136419.3	ENSG00000286931	1.58025	0.00341539	0.0840071
AL136981.2	ENSG00000275318	0.779549	0.128024	0.434763
AL137002.2	ENSG00000283828	-0.026952	0.955166	0.984096
AL137003.1	ENSG00000272341	-0.537553	0.256842	0.590042
AL137058.2	ENSG00000273784	0.272354	0.432562	0.736271
AL137060.3	ENSG00000274270	-0.251115	0.648294	0.86152
AL137077.2	ENSG00000283078	0.17041	0.673916	0.87364
AL137127.1	ENSG00000272084	0.321046	0.429759	0.734166
AL137129.1	ENSG00000258964	-1.33052	0.0248952	0.212077
AL137186.2	ENSG00000232807	0.569341	0.205438	0.533908
AL137782.1	ENSG00000261553	0.729276	0.231476	0.562857
AL137847.1	ENSG00000229109	1.91467	0.0113539	0.150519
AL138724.2	ENSG00000272269	-0.410125	0.274987	0.608045
AL138756.1	ENSG00000259953	0.858946	0.0206954	0.196879
AL138762.2	ENSG00000272572	-0.301615	0.512425	0.786528
AL138820.1	ENSG00000277151	1.05608	0.0991852	0.38526
AL139011.2	ENSG00000258465	-0.747652	0.283912	0.615921
AL139089.1	ENSG00000273723	-0.253783	0.546753	0.806449
AL139220.2	ENSG00000230615	-0.778792	0.151018	0.467077
AL139246.5	ENSG00000272449	-0.341355	0.47471	0.763899
AL139260.1	ENSG00000228436	0.500392	0.228822	0.560255
AL139274.2	ENSG00000272008	-0.0665591	0.87816	0.958799
AL139353.1	ENSG00000203546	0.61494	0.165045	0.484781
AL139383.1	ENSG00000230490	1.34097	0.0592381	0.308957
AL139384.1	ENSG00000274922	-0.693206	0.0454491	0.275602
AL139384.2	ENSG00000277159	-0.892166	0.0977118	0.382945
AL139393.3	ENSG00000272841	-0.236137	0.628414	0.850979
AL139407.1	ENSG00000277687	0.693472	0.192591	0.51984
AL139424.2	ENSG00000284642	0.186082	0.588024	0.829664
AL157392.3	ENSG00000239665	0.130014	0.704743	0.887958
AL157400.5	ENSG00000249962	0.650117	0.146573	0.46099
AL157935.3	ENSG00000257524	0.439767	0.240842	0.572254
AL158050.1	ENSG00000232702	-0.963109	0.0742675	0.341592
AL158071.5	ENSG00000273381	0.936709	0.132403	0.441672
AL158163.1	ENSG00000270589	0.127439	0.751178	0.909966
AL158206.1	ENSG00000260912	0.149896	0.615114	0.843287
AL158212.3	ENSG00000260917	-0.0408243	0.893234	0.964516
AL159169.2	ENSG00000272871	0.509884	0.289459	0.622003
AL160006.1	ENSG00000258634	-0.504117	0.116005	0.415208
AL160314.2	ENSG00000258458	0.681211	0.190748	0.517866
AL161421.1	ENSG00000275202	-0.0112504	0.983118	0.994249
AL161457.2	ENSG00000233178	0.586629	0.117649	0.417126
AL161729.1	ENSG00000271155	0.814058	0.132586	0.441744
AL161756.1	ENSG00000214770	1.072	0.0351974	0.248688
AL161772.1	ENSG00000278291	0.326366	0.512198	0.786528
AL161891.1	ENSG00000276672	-0.0899041	0.886343	0.961124
AL161910.1	ENSG00000285907	0.717119	0.187041	0.513472
AL162171.1	ENSG00000258789	0.523732	0.489396	0.772038
AL162171.3	ENSG00000278576	1.6435	0.0118919	0.152951
AL162231.1	ENSG00000187186	0.11046	0.787898	0.924494
AL162231.2	ENSG00000230074	-0.0203381	0.959395	0.985828
AL162231.4	ENSG00000261215	-0.201959	0.699719	0.884834
AL162258.1	ENSG00000271853	-1.51345	0.00418915	0.0932021
AL162258.2	ENSG00000272030	-1.13463	0.0614388	0.314832
AL162311.3	ENSG00000258938	0.289322	0.53531	0.800385
AL162377.1	ENSG00000231856	0.504536	0.0935905	0.375999
AL162431.1	ENSG00000243155	-0.499871	0.243501	0.575479
AL162458.1	ENSG00000285796	1.06661	0.0210752	0.198441
AL162586.1	ENSG00000225032	0.431815	0.451277	0.749574
AL162595.1	ENSG00000177788	0.37697	0.187022	0.513472
AL163051.1	ENSG00000260806	0.205435	0.531312	0.797845
AL163636.2	ENSG00000259171	3.7375	1.33307e-05	0.00368365
AL352979.4	ENSG00000288045	0.166293	0.688684	0.880783
AL353135.2	ENSG00000288009	0.206475	0.691004	0.881894
AL353593.1	ENSG00000269934	-0.388717	0.461026	0.75647
AL353622.1	ENSG00000270605	-0.800473	0.109827	0.404813
AL353625.1	ENSG00000213073	0.545315	0.336876	0.658752
AL353708.3	ENSG00000272906	0.00475181	0.991459	0.997041
AL353743.1	ENSG00000165121	0.470158	0.145635	0.459784
AL353743.2	ENSG00000230303	0.590682	0.296439	0.626946
AL353748.3	ENSG00000287769	0.12998	0.739334	0.904539
AL353763.1	ENSG00000279456	0.837118	0.0717868	0.336661
AL353763.2	ENSG00000280077	0.103317	0.798559	0.928441
AL353795.3	ENSG00000279608	1.53352	0.0402449	0.261958
AL353796.1	ENSG00000259994	0.249238	0.422639	0.727873
AL353807.5	ENSG00000287839	-0.974435	0.140177	0.452047
AL353898.3	ENSG00000280378	-0.0399337	0.914381	0.971542
AL354696.2	ENSG00000278390	0.487065	0.214261	0.54427
AL354707.1	ENSG00000225489	-0.391772	0.606568	0.839606
AL354718.1	ENSG00000275160	0.657468	0.299287	0.629057
AL354740.1	ENSG00000225339	0.0304103	0.955216	0.984096
AL354798.1	ENSG00000273628	-0.907785	0.0906712	0.37234
AL354822.1	ENSG00000278384	0.860006	0.206683	0.535468
AL354836.1	ENSG00000226332	0.204754	0.683425	0.878115
AL354920.1	ENSG00000254473	0.590812	0.109434	0.403868
AL355001.2	ENSG00000275964	0.0481335	0.90516	0.968417
AL355297.3	ENSG00000271551	0.677519	0.123508	0.427404
AL355312.3	ENSG00000268592	0.252483	0.638868	0.855889
AL355377.3	ENSG00000286782	0.599492	0.300655	0.629891
AL355377.4	ENSG00000287868	0.298616	0.561245	0.816319
AL355385.2	ENSG00000288564	-0.66181	0.224111	0.55498
AL355488.1	ENSG00000273373	-0.0685002	0.874616	0.956706
AL355574.1	ENSG00000238058	0.376926	0.467497	0.75935
AL355802.1	ENSG00000219470	-1.12943	0.121923	0.424535
AL355802.3	ENSG00000271754	-0.686732	0.081484	0.356914
AL355816.2	ENSG00000273221	-0.315461	0.449711	0.74839
AL355987.4	ENSG00000273066	1.27351	0.120007	0.421346
AL355999.1	ENSG00000287808	-0.300579	0.52798	0.796292
AL356019.2	ENSG00000258768	0.637532	0.103379	0.392052
AL356056.2	ENSG00000231187	1.45008	0.0148384	0.170307
AL356235.1	ENSG00000248503	-0.395681	0.349452	0.669199
AL356273.6	ENSG00000279838	-0.467097	0.284362	0.616495
AL356481.1	ENSG00000228395	0.815584	0.0226031	0.204678
AL356488.3	ENSG00000273382	-0.240572	0.406656	0.716449
AL356512.1	ENSG00000272195	0.335618	0.393228	0.705156
AL356599.1	ENSG00000235652	-0.131235	0.749448	0.90947
AL356740.1	ENSG00000267868	0.0647668	0.895931	0.96549
AL356776.2	ENSG00000286340	0.184366	0.621365	0.846597
AL357033.4	ENSG00000277496	0.901915	0.1096	0.404228
AL357054.4	ENSG00000272463	0.743767	0.34346	0.664307
AL357079.1	ENSG00000237950	0.0563577	0.90756	0.969235
AL357079.3	ENSG00000288573	0.288341	0.479494	0.767129
AL358113.1	ENSG00000285130	0.631648	0.2936	0.624666
AL358472.2	ENSG00000272654	0.511132	0.097569	0.382731
AL358472.6	ENSG00000285641	0.141996	0.632685	0.852222
AL358472.7	ENSG00000285779	-0.686937	0.407948	0.71747
AL358852.1	ENSG00000278899	0.149642	0.654936	0.864369
AL359183.1	ENSG00000279406	0.229257	0.530634	0.797386
AL359220.1	ENSG00000247287	0.0167054	0.982808	0.994164
AL359232.1	ENSG00000258561	1.58132	0.00105401	0.0449704
AL359258.2	ENSG00000260879	-0.963033	0.0822256	0.35828
AL359504.1	ENSG00000271576	-0.00887447	0.984266	0.994553
AL359510.2	ENSG00000280157	-0.257432	0.620206	0.846127
AL359513.1	ENSG00000278238	-0.535348	0.378104	0.693576
AL359636.2	ENSG00000234156	-0.35386	0.655082	0.864458
AL359643.2	ENSG00000271978	0.00733364	0.986101	0.995022
AL359643.3	ENSG00000272142	-0.397334	0.268906	0.602051
AL359715.1	ENSG00000233967	0.856851	0.158965	0.476881
AL359715.2	ENSG00000260645	0.914693	0.136931	0.447207
AL359715.3	ENSG00000272129	1.08234	0.00947105	0.137404
AL359762.3	ENSG00000285851	0.383664	0.486411	0.77131
AL359878.1	ENSG00000205740	0.947343	0.0245775	0.211083
AL359921.2	ENSG00000273058	-0.665639	0.082834	0.359489
AL360181.2	ENSG00000235245	0.907184	0.125237	0.430797
AL360181.3	ENSG00000254536	-0.0681692	0.906777	0.968929
AL360270.2	ENSG00000261654	1.01773	0.0677509	0.327639
AL360270.3	ENSG00000273010	0.380637	0.494388	0.775868
AL365181.3	ENSG00000272405	-1.91875	0.0589277	0.308838
AL365203.2	ENSG00000273038	-0.0628231	0.861738	0.95248
AL365205.1	ENSG00000124593	-0.725629	0.0706891	0.334178
AL365217.1	ENSG00000214558	-1.31437	0.03959	0.260472
AL365272.1	ENSG00000287265	-0.290601	0.541093	0.803275
AL365295.1	ENSG00000237356	0.572918	0.339244	0.6605
AL365361.1	ENSG00000259834	0.0988016	0.905353	0.968417
AL390066.2	ENSG00000224950	0.505257	0.380364	0.694869
AL390195.3	ENSG00000260948	0.130358	0.746303	0.908151
AL390198.1	ENSG00000226465	0.982646	0.0406032	0.262932
AL390719.2	ENSG00000272141	-0.2347	0.776551	0.920254
AL390726.4	ENSG00000273036	0.531414	0.543476	0.804838
AL390728.4	ENSG00000227671	-0.0954433	0.738297	0.904457
AL390728.6	ENSG00000259865	-0.314292	0.369556	0.68529
AL390879.1	ENSG00000234062	0.260526	0.564194	0.817495
AL391244.2	ENSG00000272455	-0.0417301	0.900564	0.966948
AL391280.2	ENSG00000250995	0.611993	0.303541	0.632589
AL391422.4	ENSG00000270504	-0.542902	0.185483	0.511583
AL391684.1	ENSG00000224934	0.914338	0.0140352	0.165667
AL391832.2	ENSG00000238005	0.711226	0.211558	0.541157
AL391834.2	ENSG00000273226	0.188285	0.581838	0.82725
AL391987.2	ENSG00000204805	1.8953	0.00584367	0.107764
AL391988.1	ENSG00000277879	0.653691	0.166711	0.487159
AL392172.1	ENSG00000228106	-0.0698118	0.862791	0.952641
AL441883.1	ENSG00000261071	0.0577511	0.872116	0.955599
AL441992.2	ENSG00000223478	0.630399	0.184205	0.509389
AL441992.3	ENSG00000286112	0.17491	0.640588	0.857074
AL442067.3	ENSG00000286416	-0.0598251	0.900679	0.966948
AL442125.1	ENSG00000276248	1.30399	0.0320535	0.238681
AL442663.3	ENSG00000258813	0.237762	0.529953	0.797158
AL445363.3	ENSG00000279423	-0.000218371	0.999502	0.999814
AL445423.3	ENSG00000286231	-1.22715	0.175825	0.49919
AL445524.1	ENSG00000233461	-1.48249	0.00477756	0.0991876
AL450326.1	ENSG00000230555	0.227655	0.584825	0.828245
AL450384.2	ENSG00000240291	0.486833	0.264792	0.598939
AL450405.1	ENSG00000230202	-1.0759	0.134081	0.444048
AL450998.2	ENSG00000179743	0.284271	0.397281	0.708936
AL451085.3	ENSG00000271380	0.820861	0.0125647	0.157259
AL451165.2	ENSG00000272288	-0.330649	0.474469	0.763789
AL499602.1	ENSG00000286451	-2.02145	0.0394609	0.259929
AL512353.1	ENSG00000228192	-0.757334	0.0908923	0.372681
AL512408.1	ENSG00000260063	0.309523	0.402318	0.713354
AL512625.1	ENSG00000170161	0.525145	0.158068	0.475495
AL512625.2	ENSG00000229422	1.9164	0.0162003	0.177572
AL512625.3	ENSG00000287168	1.44276	0.0483594	0.282536
AL512785.2	ENSG00000254706	0.136995	0.795305	0.926729
AL512791.2	ENSG00000275198	0.455615	0.381263	0.695749
AL513314.2	ENSG00000276997	0.504671	0.152562	0.469189
AL513477.1	ENSG00000269896	-0.0457425	0.926941	0.974687
AL513478.4	ENSG00000286945	1.41366	0.0351707	0.248599
AL513523.3	ENSG00000223599	0.820701	0.273068	0.606302
AL513534.3	ENSG00000260400	-0.642088	0.163822	0.48285
AL513548.4	ENSG00000285571	0.611051	0.346283	0.666523
AL513550.1	ENSG00000228506	0.38709	0.305933	0.632942
AL589666.1	ENSG00000271793	-1.20319	0.00102154	0.0444973
AL589743.1	ENSG00000244306	0.331481	0.644631	0.85985
AL589843.1	ENSG00000224848	-0.539465	0.415669	0.723106
AL590062.1	ENSG00000287966	0.325161	0.445888	0.745827
AL590064.1	ENSG00000287837	0.536103	0.267848	0.601444
AL590399.1	ENSG00000204802	0.468175	0.222549	0.553125
AL590560.2	ENSG00000256029	-0.31427	0.515343	0.788122
AL590560.3	ENSG00000272668	0.00465252	0.994869	0.998204
AL590617.2	ENSG00000225177	0.0802622	0.858189	0.951629
AL590652.1	ENSG00000227885	-1.09256	0.0346304	0.245698
AL590867.2	ENSG00000218426	-1.25454	0.0305653	0.233296
AL591135.1	ENSG00000218418	-0.754624	0.0527962	0.293387
AL591684.2	ENSG00000254929	0.47222	0.210987	0.540539
AL591806.4	ENSG00000270149	-2.33699	0.00994818	0.141138
AL591845.1	ENSG00000286379	0.272264	0.680073	0.876572
AL591848.3	ENSG00000260698	-0.270089	0.536001	0.80083
AL591848.4	ENSG00000260855	0.996164	0.0417334	0.265774
AL592078.2	ENSG00000286391	0.907864	0.166359	0.486617
AL592148.3	ENSG00000272750	-0.222318	0.526735	0.795432
AL592183.1	ENSG00000273748	-0.326987	0.420347	0.726173
AL592295.5	ENSG00000288093	-0.35569	0.304823	0.632942
AL592435.1	ENSG00000232995	0.0562329	0.85523	0.950771
AL596202.1	ENSG00000235381	0.478907	0.206599	0.535462
AL596244.1	ENSG00000261534	0.197751	0.662845	0.868584
AL603750.1	ENSG00000280099	0.4397	0.571152	0.821806
AL604028.1	ENSG00000230896	-0.320189	0.311472	0.637767
AL604028.2	ENSG00000234329	0.441787	0.358868	0.676391
AL606760.1	ENSG00000226754	-0.461221	0.248627	0.581808
AL627171.3	ENSG00000278002	0.411393	0.282925	0.614759
AL627171.4	ENSG00000282885	0.728448	0.318248	0.643847
AL627309.5	ENSG00000241860	0.300925	0.543588	0.80487
AL627309.6	ENSG00000268903	-0.470762	0.509497	0.785026
AL645568.1	ENSG00000203739	0.729808	0.103186	0.391879
AL645608.7	ENSG00000272512	0.134398	0.849455	0.949116
AL645728.1	ENSG00000215014	0.295467	0.489985	0.772454
AL645929.1	ENSG00000230521	0.0704123	0.916219	0.972122
AL645929.3	ENSG00000285799	0.243001	0.685847	0.879504
AL645933.3	ENSG00000272221	-1.12523	0.0188663	0.189299
AL662795.2	ENSG00000280128	-0.21296	0.577067	0.825129
AL662844.4	ENSG00000272501	0.0870732	0.793635	0.926003
AL662884.3	ENSG00000284954	-0.126526	0.760486	0.914165
AL662899.4	ENSG00000263020	-0.0955305	0.856096	0.951009
AL669830.2	ENSG00000288473	-0.419317	0.436464	0.739496
AL669831.1	ENSG00000228327	0.121753	0.774026	0.919198
AL669831.3	ENSG00000230021	-0.206939	0.553947	0.811576
AL669918.1	ENSG00000250264	0.175035	0.783142	0.922833
AL669942.1	ENSG00000274628	1.24683	0.122053	0.424697
AL671710.1	ENSG00000273192	-0.303757	0.602526	0.837435
AL671762.1	ENSG00000285565	-1.81015	0.179111	0.50279
AL672310.1	ENSG00000230423	0.404652	0.213499	0.543366
AL683813.2	ENSG00000232611	0.118486	0.775018	0.919484
AL691432.2	ENSG00000272106	0.298951	0.322941	0.648106
AL691447.2	ENSG00000232063	0.211936	0.667539	0.870424
AL691482.4	ENSG00000249007	-0.700886	0.195874	0.522648
AL731559.1	ENSG00000285994	1.29237	0.0963356	0.381186
AL731563.4	ENSG00000272630	0.28976	0.492933	0.775073
AL731569.1	ENSG00000227896	0.149843	0.707202	0.888483
AL731571.1	ENSG00000273599	0.106476	0.806754	0.932147
AL731577.2	ENSG00000249456	0.0701996	0.814608	0.93487
AL731702.1	ENSG00000286389	-0.357112	0.48558	0.770731
AL731733.1	ENSG00000215097	-0.024266	0.957186	0.98515
AL732372.2	ENSG00000237094	-0.0196596	0.957821	0.985277
AL732372.3	ENSG00000250575	-0.642824	0.159121	0.476881
AL732509.1	ENSG00000286724	0.437245	0.292862	0.623889
AL772307.1	ENSG00000284116	0.890422	0.290673	0.622795
AL845472.1	ENSG00000275450	0.819348	0.238196	0.569277
AL845472.2	ENSG00000279561	1.96836	0.0153032	0.17271
AL928654.1	ENSG00000251602	0.0768699	0.810362	0.933544
AL928654.4	ENSG00000279495	0.559435	0.261738	0.595578
ALAD	ENSG00000148218	0.105292	0.771721	0.918708
ALAS1	ENSG00000023330	0.0977328	0.707437	0.888483
ALB	ENSG00000163631	7.74088	0.000397065	0.0283367
ALCAM	ENSG00000170017	0.21629	0.592031	0.831173	-0.02	0.983	0.995
ALDH16A1	ENSG00000161618	-0.0906579	0.781113	0.922162
ALDH18A1	ENSG00000059573	0.0553193	0.794129	0.926081
ALDH1A1	ENSG00000165092	2.76349	0.00273414	0.0747304
ALDH1A2	ENSG00000128918	-1.02587	0.255001	0.588733	3.94	8.21e-05	0.000449
ALDH1A3	ENSG00000184254	-1.27678	0.190397	0.517528
ALDH1B1	ENSG00000137124	0.917044	0.0256594	0.214657
ALDH1L1	ENSG00000144908	3.50519	0.00768433	0.123552
ALDH1L2	ENSG00000136010	-0.190514	0.749322	0.90947
ALDH2	ENSG00000111275	1.44283	0.0206494	0.196879
ALDH3A1	ENSG00000108602	-0.774213	0.447516	0.74681
ALDH3A2	ENSG00000072210	0.21648	0.448973	0.747583
ALDH3B1	ENSG00000006534	-0.136771	0.800612	0.929545
ALDH4A1	ENSG00000159423	1.49942	0.0218514	0.201035
ALDH5A1	ENSG00000112294	1.08576	0.00191104	0.0620122
ALDH6A1	ENSG00000119711	1.70372	0.00129265	0.0504646
ALDH7A1	ENSG00000164904	-0.534118	0.196421	0.523191
ALDH8A1	ENSG00000118514	3.58497	0.00203204	0.0634923
ALDH9A1	ENSG00000143149	-0.267423	0.367881	0.684119
ALDOA	ENSG00000149925	-0.843	0.00627344	0.111753
ALDOB	ENSG00000136872	8.19056	0.000157814	0.0164173
ALDOC	ENSG00000109107	-0.242147	0.514488	0.787548
ALG1	ENSG00000033011	-0.209229	0.368381	0.684294
ALG10	ENSG00000139133	-0.00856263	0.97916	0.992702
ALG10B	ENSG00000175548	0.16613	0.602228	0.837115
ALG11	ENSG00000253710	0.144168	0.631071	0.852076
[truncated: 15,690 more rows]

## Sheet: Cluster B
HGNC Symbol	Ensembl	Log2 Fold-change	Differential p-value	Differential adj. p-value	Activity score	VIPER p-value	VIPER adj. p-value
A1BG	ENSG00000121410	-3.07091	0.00723827	0.099463
A1BG-AS1	ENSG00000268895	-1.15438	0.0470749	0.271361
A1CF	ENSG00000148584	-0.182428	0.903974	0.971413
A2M	ENSG00000175899	1.60781	0.04189	0.254494
A2M-AS1	ENSG00000245105	-0.0287162	0.96165	0.989809
A4GALT	ENSG00000128274	1.62183	0.0164861	0.155166
AAAS	ENSG00000094914	0.0523662	0.856059	0.95601
AACS	ENSG00000081760	-0.117649	0.741765	0.912438
AADAT	ENSG00000109576	-1.38881	0.0798744	0.350515
AAGAB	ENSG00000103591	0.139963	0.658393	0.87461
AAK1	ENSG00000115977	-0.323124	0.462999	0.769703
AAMDC	ENSG00000087884	0.954633	0.0685249	0.324461
AAMP	ENSG00000127837	0.455895	0.187201	0.528875
AAR2	ENSG00000131043	0.43476	0.140519	0.459784
AARS1	ENSG00000090861	-0.454736	0.182899	0.522718
AARS2	ENSG00000124608	0.131509	0.671974	0.879699
AARSD1	ENSG00000266967	0.0467526	0.870724	0.96152
AASDH	ENSG00000157426	-0.134157	0.621272	0.858856
AASDHPPT	ENSG00000149313	0.0124414	0.970468	0.992008
AASS	ENSG00000008311	1.3418	0.0241353	0.191429
AATF	ENSG00000275700	0.512369	0.0941796	0.38073	2.87	0.00409	0.0127
AATK	ENSG00000181409	-2.02286	0.0328624	0.224624
ABAT	ENSG00000183044	-1.93951	0.0157091	0.151481
ABCA1	ENSG00000165029	1.01054	0.04115	0.252179	-1.76	0.078	0.157
ABCA10	ENSG00000154263	0.276412	0.692558	0.889203
ABCA11P	ENSG00000251595	-0.961643	0.0615376	0.308823
ABCA17P	ENSG00000238098	-0.662806	0.341954	0.685284
ABCA2	ENSG00000107331	-0.976729	0.0861489	0.363543
ABCA3	ENSG00000167972	-1.18521	0.0239416	0.19081
ABCA4	ENSG00000198691	2.6069	0.00180521	0.0443549
ABCA5	ENSG00000154265	-0.23366	0.591854	0.844549
ABCA6	ENSG00000154262	-0.333024	0.722807	0.903655
ABCA7	ENSG00000064687	-0.368126	0.578156	0.838845
ABCA8	ENSG00000141338	-0.698906	0.526464	0.807527
ABCA9	ENSG00000154258	0.113942	0.86597	0.959797
ABCB1	ENSG00000085563	0.62227	0.414008	0.738184
ABCB10	ENSG00000135776	0.455792	0.078252	0.346665
ABCB11	ENSG00000073734	-2.66258	0.16223	0.49449
ABCB4	ENSG00000005471	-1.8884	0.120505	0.430323
ABCB6	ENSG00000115657	0.136713	0.749662	0.915949
ABCB7	ENSG00000131269	0.562303	0.0500688	0.278624
ABCB8	ENSG00000197150	-0.122248	0.78746	0.931238
ABCB9	ENSG00000150967	-0.445549	0.295511	0.640602
ABCC1	ENSG00000103222	-0.268699	0.624545	0.860075
ABCC10	ENSG00000124574	-0.325569	0.406244	0.731609
ABCC11	ENSG00000121270	-0.582985	0.522351	0.805666
ABCC2	ENSG00000023839	-0.531095	0.652564	0.870529
ABCC3	ENSG00000108846	3.8817	0.000685633	0.0252613
ABCC4	ENSG00000125257	0.847697	0.192415	0.535558
ABCC5	ENSG00000114770	-0.200579	0.646983	0.868431
ABCC6	ENSG00000091262	0.364665	0.750573	0.916222
ABCC6P1	ENSG00000256340	1.1032	0.354612	0.695576
ABCC8	ENSG00000006071	-6.62736	3.97264e-05	0.00494874	-4.41	1.04e-05	6.16e-05
ABCC9	ENSG00000069431	0.394839	0.634258	0.863304	-1.17	0.244	0.387
ABCD1	ENSG00000101986	0.284315	0.356227	0.697413
ABCD3	ENSG00000117528	-0.0711225	0.847882	0.952764
ABCD4	ENSG00000119688	0.0826169	0.789809	0.932002
ABCE1	ENSG00000164163	0.151603	0.666495	0.87813
ABCF1	ENSG00000204574	0.174408	0.521378	0.804829
ABCF2	ENSG00000285292	0.586382	0.13835	0.457272
ABCF2	ENSG00000033050	-0.0101369	0.967905	0.991049
ABCF3	ENSG00000161204	0.0256187	0.919281	0.976602
ABCG1	ENSG00000160179	-0.952367	0.00834981	0.10827	-7.17	7.35e-13	1.45e-11
ABCG2	ENSG00000118777	0.284224	0.651172	0.869984
ABCG4	ENSG00000172350	-0.18486	0.730466	0.907556	-2.52	0.0118	0.0318
ABHD1	ENSG00000143994	0.572483	0.50412	0.793464
ABHD10	ENSG00000144827	-0.26605	0.581695	0.839474
ABHD11	ENSG00000106077	0.47044	0.187211	0.528875
ABHD12	ENSG00000100997	-0.396229	0.285292	0.632097
ABHD13	ENSG00000139826	0.423582	0.34851	0.690577
ABHD14A	ENSG00000248487	-1.41198	0.00331735	0.0643281
ABHD14A-ACY1	ENSG00000114786	0.8551	0.155549	0.483287
ABHD14B	ENSG00000114779	0.871485	0.0209161	0.177325
ABHD15	ENSG00000168792	0.287495	0.605481	0.852266
ABHD16A	ENSG00000204427	-0.332254	0.337528	0.68127
ABHD17A	ENSG00000129968	0.0514944	0.830947	0.947595
ABHD17AP1	ENSG00000198658	1.39762	0.0623816	0.311292
ABHD17B	ENSG00000107362	0.0310143	0.91678	0.975235
ABHD17C	ENSG00000136379	0.0817363	0.86315	0.958642
ABHD18	ENSG00000164074	-0.149785	0.589608	0.843149
ABHD2	ENSG00000140526	-1.04437	0.012663	0.134913
ABHD3	ENSG00000158201	0.142307	0.723005	0.903655
ABHD4	ENSG00000100439	0.506841	0.179899	0.520109
ABHD5	ENSG00000011198	0.796013	0.033682	0.227353
ABHD6	ENSG00000163686	0.72494	0.0472889	0.271792
ABHD8	ENSG00000127220	-0.805395	0.0197354	0.172697
ABI1	ENSG00000136754	0.445919	0.100903	0.393576	2.01	0.0448	0.0994
ABI2	ENSG00000138443	-0.644197	0.0359757	0.235525
ABI3	ENSG00000108798	0.301272	0.407035	0.731682
ABI3BP	ENSG00000154175	1.8181	0.0432555	0.259679
ABITRAM	ENSG00000119328	0.338441	0.33712	0.681259
ABL1	ENSG00000097007	-0.0379578	0.899203	0.970298	-0.57	0.571	0.71
ABL2	ENSG00000143322	-0.201735	0.587169	0.842151	-3.47	0.000517	0.00208
ABLIM1	ENSG00000099204	0.864937	0.297313	0.642549
ABLIM2	ENSG00000163995	-2.26686	0.000240747	0.0132636
ABLIM3	ENSG00000173210	0.0277664	0.968298	0.991049	0.11	0.909	0.958
ABO	ENSG00000175164	2.1488	0.0136792	0.139889
ABR	ENSG00000159842	-1.08136	0.0116604	0.127766	-2.94	0.0033	0.0106
ABRACL	ENSG00000146386	0.790552	0.141305	0.460896
ABRAXAS1	ENSG00000163322	0.813225	0.0206193	0.176331	0.65	0.518	0.668
ABRAXAS2	ENSG00000165660	0.107596	0.724809	0.904094
ABT1	ENSG00000146109	0.0896321	0.764224	0.921603	8.23	1.89e-16	6.15e-15
ABTB1	ENSG00000114626	0.224352	0.631101	0.862408
ABTB2	ENSG00000166016	0.00542403	0.994168	0.999027
AC000068.1	ENSG00000185065	-1.38115	0.00351629	0.0658746
AC000093.1	ENSG00000284874	-1.89705	0.0733765	0.336095
AC000120.2	ENSG00000243107	-0.94071	0.223322	0.573048
AC000123.3	ENSG00000280347	-0.390367	0.56665	0.832581
AC000403.1	ENSG00000278727	0.396286	0.622207	0.858856
AC002044.2	ENSG00000279591	-1.19753	0.120925	0.430872
AC002094.1	ENSG00000258924	0.0352962	0.971958	0.992062
AC002116.1	ENSG00000248101	0.452044	0.61362	0.856583
AC002310.1	ENSG00000235560	-0.267289	0.585596	0.842042
AC002350.2	ENSG00000278993	0.0989501	0.844662	0.951524
AC002451.1	ENSG00000231170	-0.172292	0.869271	0.96072
AC002467.1	ENSG00000241764	0.01637	0.971683	0.992062
AC002558.1	ENSG00000239291	-0.468032	0.503437	0.793041
AC002558.3	ENSG00000262265	0.0121613	0.9863	0.995857
AC003005.1	ENSG00000268107	-1.88967	0.00073281	0.0260236
AC003072.1	ENSG00000250318	0.775762	0.152471	0.479428
AC003086.1	ENSG00000287672	0.0150603	0.982682	0.994799
AC003102.1	ENSG00000260793	-0.561874	0.43946	0.75609
AC004057.1	ENSG00000196656	0.198147	0.785116	0.930303
AC004076.2	ENSG00000276449	-0.247055	0.676149	0.88159
AC004233.2	ENSG00000272079	-2.10413	0.00385679	0.0698846
AC004241.1	ENSG00000257433	0.0783311	0.873342	0.962252
AC004466.1	ENSG00000268069	-0.0909657	0.854946	0.955735
AC004477.1	ENSG00000263412	-0.634121	0.191103	0.534057
AC004492.1	ENSG00000272072	-0.59546	0.279275	0.627492
AC004494.1	ENSG00000262312	-2.06849	0.0109817	0.124181
AC004540.1	ENSG00000214870	-2.21498	0.0273963	0.203988
AC004540.2	ENSG00000225792	-3.31735	0.0395431	0.24781
AC004556.3	ENSG00000276345	0.590362	0.300091	0.645869
AC004687.1	ENSG00000265206	0.67501	0.55128	0.823027
AC004706.3	ENSG00000282936	-1.47002	0.0480958	0.274144
AC004771.2	ENSG00000262227	-0.338872	0.469565	0.773387
AC004801.6	ENSG00000276814	-0.231442	0.655084	0.872388
AC004803.1	ENSG00000250132	-0.615021	0.177757	0.516789
AC004812.2	ENSG00000277283	-1.25294	0.00422905	0.0738309
AC004816.1	ENSG00000259153	-1.88752	0.00224948	0.0509391
AC004846.2	ENSG00000258944	0.00590821	0.99227	0.998026
AC004847.1	ENSG00000260997	-0.549531	0.430272	0.749322
AC004854.2	ENSG00000272768	-1.7576	0.000269804	0.0142413
AC004877.1	ENSG00000273419	-1.51798	0.0222597	0.183355
AC004890.2	ENSG00000244560	-0.0139281	0.986256	0.995857
AC004908.2	ENSG00000272812	-0.767086	0.182729	0.522568
AC004918.1	ENSG00000244701	-0.245396	0.700677	0.893274
AC004918.5	ENSG00000270157	-0.894156	0.149997	0.474892
AC004922.1	ENSG00000284292	-0.148074	0.879492	0.963676
AC004938.2	ENSG00000287574	-1.04012	0.0637626	0.313773
AC004943.2	ENSG00000259768	-0.336767	0.540643	0.816017
AC004947.2	ENSG00000280255	-3.43729	0.0148356	0.147314
AC004951.1	ENSG00000228434	-0.690944	0.33098	0.67513
AC004951.2	ENSG00000239556	0.549163	0.233851	0.583757
AC004951.4	ENSG00000273432	-0.317892	0.55882	0.828255
AC004967.2	ENSG00000285725	0.0484279	0.902088	0.970994
AC004980.1	ENSG00000205485	-0.586792	0.273176	0.621765
AC004982.1	ENSG00000272732	-0.598415	0.447371	0.760234
AC004982.2	ENSG00000272894	-0.558202	0.416677	0.739927
AC004997.1	ENSG00000248751	-0.585115	0.493431	0.786227
AC005034.4	ENSG00000270696	0.255011	0.646038	0.867845
AC005034.6	ENSG00000271452	-0.0220411	0.963163	0.990021
AC005052.2	ENSG00000286366	-0.428289	0.424216	0.745677
AC005070.3	ENSG00000272918	-0.559107	0.328705	0.672971
AC005072.1	ENSG00000272219	-0.45028	0.534219	0.812074
AC005076.2	ENSG00000224046	-1.1953	0.0551048	0.2923
AC005077.4	ENSG00000230882	-3.30051	0.00269772	0.0566617
AC005083.1	ENSG00000233834	0.619338	0.57404	0.836583
AC005154.2	ENSG00000244480	-0.0538622	0.940564	0.983749
AC005225.4	ENSG00000279026	-0.420145	0.400749	0.72789
AC005229.4	ENSG00000273314	-0.231517	0.583116	0.840457
AC005261.1	ENSG00000268205	0.161757	0.68244	0.884657
AC005261.3	ENSG00000268713	0.540583	0.197459	0.542026
AC005280.1	ENSG00000251393	-2.67208	0.00109182	0.0329824
AC005288.1	ENSG00000266469	-0.616277	0.16527	0.498534
AC005306.1	ENSG00000267283	0.448632	0.538154	0.81437
AC005329.1	ENSG00000248015	-0.895834	0.274166	0.623216
AC005332.2	ENSG00000267731	-0.156153	0.812307	0.941195
AC005332.3	ENSG00000274561	-0.275252	0.513851	0.799739
AC005332.4	ENSG00000274712	-0.926768	0.0452042	0.26577
AC005332.5	ENSG00000277476	0.0470579	0.919837	0.976842
AC005332.6	ENSG00000278730	0.10485	0.626436	0.860468
AC005393.1	ENSG00000276445	-0.498415	0.453673	0.764115
AC005498.3	ENSG00000269696	-0.400393	0.59477	0.846592
AC005519.1	ENSG00000258559	-0.046807	0.943713	0.984984
AC005520.3	ENSG00000258653	-1.02406	0.0254146	0.195092
AC005520.4	ENSG00000259065	0.815246	0.242524	0.593054
AC005520.7	ENSG00000273711	-1.84818	0.0011944	0.0344022
AC005534.1	ENSG00000224903	-0.517826	0.435638	0.7534
AC005562.1	ENSG00000214719	-0.123769	0.72318	0.903655
AC005586.2	ENSG00000261305	-0.274309	0.757393	0.919194
AC005609.5	ENSG00000279726	-1.78552	0.100495	0.392865
AC005618.1	ENSG00000272070	-3.61655	0.000324741	0.016087
AC005670.3	ENSG00000262879	-0.44984	0.153691	0.481054
AC005674.2	ENSG00000261490	0.578164	0.3619	0.701007
AC005696.1	ENSG00000262050	0.08766	0.879362	0.963676
AC005696.4	ENSG00000277200	-3.41425	0.000188658	0.0117067
AC005726.1	ENSG00000258472	0.267571	0.764183	0.921603
AC005753.3	ENSG00000287527	1.6299	0.0763231	0.342227
AC005785.2	ENSG00000279203	-0.00537048	0.993152	0.998523
AC005786.3	ENSG00000267436	-0.988304	0.210526	0.557741
AC005831.1	ENSG00000280202	-0.891354	0.300857	0.646645
AC005832.4	ENSG00000272921	3.0991	0.000996836	0.0312572
AC005833.1	ENSG00000255639	0.601593	0.351452	0.693084
AC005837.1	ENSG00000261335	-1.85856	0.00240961	0.0536001
AC005839.1	ENSG00000279089	-0.313306	0.545988	0.819123
AC005840.2	ENSG00000256433	0.772683	0.371288	0.7081
AC005840.4	ENSG00000276718	-0.0830325	0.904149	0.971413
AC005920.1	ENSG00000247011	-2.68595	0.00159483	0.0411747
AC005921.4	ENSG00000278963	-1.74675	0.0667524	0.320618
AC005943.1	ENSG00000267059	1.25777	0.258754	0.608232
AC006001.2	ENSG00000226824	-0.26227	0.638909	0.865732
AC006001.3	ENSG00000229180	-0.363052	0.26352	0.61241
AC006008.1	ENSG00000286912	-0.760552	0.230895	0.580108
AC006064.6	ENSG00000285238	-1.68439	0.218619	0.567222
AC006115.2	ENSG00000286125	-4.06994	4.90116e-05	0.00575293
AC006116.9	ENSG00000267549	-1.54097	0.0131084	0.137011
AC006130.3	ENSG00000287766	-0.577394	0.254037	0.602312
AC006141.1	ENSG00000264895	0.484815	0.447183	0.760234
AC006213.1	ENSG00000266921	0.421837	0.459734	0.766907
AC006213.2	ENSG00000267058	-0.154072	0.846373	0.952096
AC006213.4	ENSG00000277806	0.213165	0.663286	0.877221
AC006230.1	ENSG00000287778	-1.30414	0.0801072	0.351189
AC006254.1	ENSG00000243696	-0.645833	0.60573	0.852402
AC006262.1	ENSG00000268460	-1.40141	0.39378	0.723024
AC006299.1	ENSG00000246225	-0.637156	0.330173	0.674576
AC006330.1	ENSG00000280388	-0.902495	0.149943	0.474892
AC006333.1	ENSG00000272686	-0.847086	0.0488919	0.275664
AC006449.5	ENSG00000277182	-1.8935	0.00225163	0.0509391
AC006449.7	ENSG00000277969	-0.528226	0.227957	0.578079
AC006453.3	ENSG00000283196	-0.0180324	0.979467	0.9939
AC006460.2	ENSG00000284052	-0.388175	0.649677	0.869234
AC006480.3	ENSG00000273448	-0.20039	0.714104	0.898985
AC006504.1	ENSG00000261770	-0.260642	0.690373	0.888332
AC006504.5	ENSG00000267575	0.0192593	0.959058	0.989145
AC006504.7	ENSG00000281468	-0.479507	0.360659	0.700464
AC006511.4	ENSG00000279865	-1.67658	0.00460944	0.0782322
AC006538.1	ENSG00000261342	-1.52531	0.0761282	0.341788
AC006538.2	ENSG00000267001	-0.118556	0.835302	0.94895
AC006942.1	ENSG00000269194	-2.80182	0.000215106	0.0125137
AC006978.1	ENSG00000235859	0.255008	0.547255	0.820068
AC007000.2	ENSG00000213542	-0.701809	0.15249	0.479428
AC007009.1	ENSG00000244239	-2.11713	0.014208	0.143036
AC007032.1	ENSG00000273320	-1.30112	0.00965254	0.116522
AC007036.3	ENSG00000251660	0.243327	0.69544	0.89036
AC007038.1	ENSG00000272807	0.00430331	0.993638	0.998777
AC007066.2	ENSG00000261094	-0.695041	0.181674	0.52166
AC007114.1	ENSG00000263004	-0.26218	0.587068	0.842151
AC007191.1	ENSG00000279407	0.0423895	0.937404	0.983162
AC007192.1	ENSG00000268173	-1.16208	0.325827	0.671192
AC007216.3	ENSG00000261560	-0.370783	0.563489	0.830669
AC007262.2	ENSG00000284959	-0.831956	0.265554	0.613579
AC007285.1	ENSG00000227014	0.764745	0.248688	0.598536
AC007292.1	ENSG00000267980	-0.0483229	0.934099	0.982196
AC007318.1	ENSG00000172974	1.44654	0.0558275	0.294615
AC007325.2	ENSG00000277196	0.643962	0.633066	0.86264
AC007325.4	ENSG00000278817	-0.563035	0.440096	0.75609
AC007342.7	ENSG00000279722	-0.638165	0.20025	0.54602
AC007383.1	ENSG00000227946	0.0465749	0.91105	0.973824
AC007390.1	ENSG00000272054	0.0702811	0.884637	0.965538
AC007405.2	ENSG00000234350	-1.63145	0.0952904	0.383351
AC007405.4	ENSG00000239467	-2.2248	0.0317566	0.220674
AC007406.5	ENSG00000261799	-0.57235	0.216086	0.564141
AC007485.2	ENSG00000279059	-0.387262	0.239547	0.590217
AC007496.3	ENSG00000280392	-2.76323	0.00890944	0.112207
AC007541.1	ENSG00000260329	-2.51513	5.06439e-06	0.00131711
AC007566.1	ENSG00000244055	0.455209	0.414014	0.738184
AC007614.1	ENSG00000279249	-3.92215	0.00173474	0.0430883
AC007686.3	ENSG00000273729	-0.759408	0.181041	0.521026
AC007743.1	ENSG00000233251	0.312716	0.687843	0.886837
AC007842.1	ENSG00000269069	-0.112429	0.836737	0.949643
AC007878.1	ENSG00000281195	-1.39069	0.103375	0.399343
AC007938.3	ENSG00000270953	-1.12272	0.19128	0.534057
AC007996.1	ENSG00000277534	-0.0699041	0.91416	0.974757
AC008012.1	ENSG00000285901	-1.1056	0.376678	0.712419
AC008014.1	ENSG00000257261	-1.61248	0.000719031	0.0258456
AC008038.1	ENSG00000283041	2.01375	0.0151368	0.148673
AC008074.2	ENSG00000260101	1.52318	0.0208966	0.177245
AC008079.1	ENSG00000280007	-1.47038	0.119894	0.429477
AC008105.1	ENSG00000233175	-0.53594	0.337869	0.68127
AC008105.2	ENSG00000233483	-0.40384	0.548563	0.821174
AC008105.3	ENSG00000267121	0.291647	0.784887	0.930212
AC008124.1	ENSG00000273015	-0.887492	0.0103706	0.121219
AC008147.2	ENSG00000257298	-0.156243	0.823005	0.944181
AC008267.5	ENSG00000237310	-0.686835	0.168598	0.503646
AC008269.1	ENSG00000229321	-0.949732	0.131751	0.44747
AC008393.1	ENSG00000245317	-0.150858	0.705958	0.895674
AC008397.2	ENSG00000285188	0.370916	0.706045	0.895674
AC008429.1	ENSG00000204758	0.0241087	0.968818	0.991132
AC008443.1	ENSG00000233937	-0.326178	0.449219	0.76191
AC008443.5	ENSG00000250222	-0.514681	0.432776	0.751172
AC008467.1	ENSG00000249476	-0.0744217	0.938011	0.983162
AC008507.1	ENSG00000266910	-0.623943	0.266748	0.615117
AC008537.3	ENSG00000279108	-0.386483	0.613374	0.856583
AC008543.1	ENSG00000197332	0.777112	0.203508	0.550113
AC008555.7	ENSG00000280106	0.855121	0.0781531	0.34648
AC008556.1	ENSG00000277013	2.26133	0.00287109	0.0582258
AC008581.2	ENSG00000285000	-0.769205	0.609897	0.854339
AC008608.2	ENSG00000271737	-0.660462	0.24667	0.596685
AC008736.1	ENSG00000267475	1.03106	0.0485205	0.274677
AC008738.7	ENSG00000273420	-0.214561	0.647143	0.868431
AC008752.4	ENSG00000267370	-0.453074	0.395947	0.724082
AC008758.4	ENSG00000268744	1.64413	0.0238672	0.190561
AC008764.6	ENSG00000269399	0.256221	0.631556	0.862543
AC008764.8	ENSG00000279529	-0.120226	0.851793	0.954548
AC008764.9	ENSG00000279748	-0.0765453	0.915404	0.974855
AC008770.4	ENSG00000286098	-0.294647	0.846614	0.952138
AC008771.1	ENSG00000249042	-0.535288	0.327487	0.672098
AC008870.2	ENSG00000260751	-0.153177	0.770099	0.924093
AC008875.3	ENSG00000287263	0.279413	0.677137	0.882019
AC008894.3	ENSG00000279198	-0.699105	0.367636	0.705168
AC008895.1	ENSG00000279948	-1.28246	0.0858833	0.362926
AC008915.3	ENSG00000260136	-0.476803	0.348194	0.690338
AC008966.1	ENSG00000247796	-0.168284	0.711716	0.897768
AC008969.1	ENSG00000176593	-1.61244	0.0118284	0.129047
AC009022.1	ENSG00000196696	-0.163388	0.797127	0.935068
AC009053.2	ENSG00000214331	-0.434525	0.403435	0.729326
AC009053.3	ENSG00000261079	-0.946897	0.0411008	0.252122
AC009061.2	ENSG00000270049	-0.658804	0.180569	0.52043
AC009065.5	ENSG00000260778	-0.00860829	0.98648	0.995857
AC009078.3	ENSG00000280152	-0.0931142	0.917186	0.975372
AC009093.1	ENSG00000259807	1.36897	0.0763406	0.342227
AC009107.2	ENSG00000260927	-0.40708	0.431448	0.750409
AC009113.1	ENSG00000259877	-0.980832	0.0198544	0.173053
AC009120.2	ENSG00000259972	0.295084	0.533624	0.811795
AC009126.1	ENSG00000247121	-1.13664	0.0226569	0.18499
AC009133.1	ENSG00000238045	1.21366	0.167418	0.502423
AC009133.6	ENSG00000280893	-0.153342	0.888988	0.966904
AC009148.1	ENSG00000260495	-0.576474	0.409451	0.733725
AC009163.3	ENSG00000260092	0.152605	0.858954	0.957069
AC009163.7	ENSG00000274220	-0.95186	0.0903475	0.372386
AC009237.14	ENSG00000272913	0.911769	0.0764195	0.342433
AC009237.3	ENSG00000229689	0.279664	0.68833	0.887059
AC009245.1	ENSG00000230383	1.92867	0.0384387	0.243688
AC009275.1	ENSG00000273297	-0.787193	0.458525	0.766266
AC009283.1	ENSG00000273576	0.204563	0.621502	0.858856
AC009303.4	ENSG00000279227	0.457778	0.351476	0.693084
AC009309.2	ENSG00000273080	-1.26736	0.0118373	0.129064
AC009318.1	ENSG00000257176	-0.717893	0.346464	0.689141
AC009318.2	ENSG00000273680	-0.0110751	0.980221	0.994105
AC009403.1	ENSG00000216895	-0.327298	0.41254	0.736797
AC009404.1	ENSG00000236255	0.406817	0.394393	0.723231
AC009412.1	ENSG00000286075	0.253838	0.476409	0.778318
AC009506.2	ENSG00000224152	0.0394762	0.915205	0.974855
AC009533.1	ENSG00000111788	1.23895	0.0801412	0.351251
AC009630.1	ENSG00000253133	-0.707863	0.117751	0.424604
AC009690.1	ENSG00000260729	-0.652395	0.434291	0.752193
AC009779.3	ENSG00000258056	-0.708549	0.0880035	0.366993
AC009779.4	ENSG00000258311	0.466679	0.499254	0.790633
AC009812.1	ENSG00000251867	-0.507619	0.228742	0.578144
AC009812.4	ENSG00000260317	0.709689	0.0680444	0.323762
AC009831.1	ENSG00000263823	0.374007	0.301996	0.647605
AC009961.1	ENSG00000226266	0.491077	0.270484	0.618924
AC010132.3	ENSG00000256646	0.851487	0.293654	0.638783
AC010168.2	ENSG00000261324	-1.47303	0.0451013	0.26543
AC010186.2	ENSG00000256594	0.542512	0.40105	0.728018
AC010186.3	ENSG00000257027	0.192766	0.819214	0.94248
AC010198.2	ENSG00000285517	1.7037	0.0780901	0.346295
AC010201.2	ENSG00000271327	-0.402082	0.565951	0.832129
AC010203.1	ENSG00000257489	-0.240171	0.755156	0.918606
AC010210.1	ENSG00000250608	-1.25088	0.100249	0.392409
AC010226.1	ENSG00000249249	1.02523	0.196019	0.539761
AC010245.2	ENSG00000272040	0.413648	0.45791	0.766164
AC010323.1	ENSG00000167774	-1.40119	0.0549458	0.291807
AC010326.4	ENSG00000270804	0.0028553	0.994464	0.999027
AC010327.5	ENSG00000267649	-2.29656	0.00109013	0.0329824
AC010327.6	ENSG00000276570	-0.426762	0.447351	0.760234
AC010327.7	ENSG00000286230	-1.91272	0.00938872	0.115066
AC010331.1	ENSG00000277383	-0.719199	0.237983	0.589013
AC010336.1	ENSG00000214248	-0.840988	0.154364	0.48152
AC010422.3	ENSG00000269242	-0.133837	0.79648	0.934948
AC010422.8	ENSG00000285589	0.048288	0.917471	0.975498
AC010435.1	ENSG00000279557	-0.790393	0.234626	0.584697
AC010442.1	ENSG00000188242	-0.837078	0.0157488	0.151698
AC010491.1	ENSG00000261360	-0.769744	0.193235	0.536429
AC010501.2	ENSG00000271714	-3.42411	0.000216691	0.0125646
AC010503.5	ENSG00000275234	0.0201914	0.972819	0.992193
AC010507.2	ENSG00000282339	1.17155	0.21738	0.566179
AC010522.1	ENSG00000268750	-1.05829	0.0303428	0.214989
AC010531.1	ENSG00000131152	0.021251	0.968507	0.991131
AC010536.1	ENSG00000226180	-1.14935	0.139887	0.458556
AC010538.1	ENSG00000275734	-0.759412	0.278893	0.627284
AC010547.1	ENSG00000247324	-1.32616	0.0199571	0.173376
AC010547.4	ENSG00000261611	-0.274251	0.749518	0.915859
AC010615.1	ENSG00000213976	-0.114596	0.800608	0.936612
AC010618.3	ENSG00000269439	-0.212541	0.634843	0.863763
AC010623.1	ENSG00000286721	-2.69314	0.0136499	0.139889
AC010642.2	ENSG00000283103	-0.286765	0.539812	0.815458
AC010654.1	ENSG00000277369	-1.29727	0.0152871	0.149531
AC010655.4	ENSG00000273184	1.45545	0.08623	0.363543
AC010680.2	ENSG00000270574	-0.609179	0.440483	0.756451
AC010733.1	ENSG00000267520	0.518865	0.119233	0.427888
AC010735.2	ENSG00000272622	-0.692551	0.285978	0.63219
AC010864.1	ENSG00000273008	-0.764996	0.149893	0.474892
AC010894.2	ENSG00000226853	-0.351691	0.544198	0.818288
AC010896.1	ENSG00000286707	1.27237	0.00644782	0.0933139
AC010913.1	ENSG00000272702	-0.645878	0.209456	0.556442
AC010969.2	ENSG00000269973	0.268987	0.377274	0.712678
AC010980.2	ENSG00000267034	-2.37557	0.0426898	0.257606
AC010997.4	ENSG00000272692	-2.86331	0.000244378	0.013278
AC011008.2	ENSG00000280294	-0.573863	0.608479	0.853772
AC011043.1	ENSG00000276256	1.55023	0.00318093	0.0625912
AC011330.1	ENSG00000249839	-0.828759	0.0538094	0.288112
AC011337.1	ENSG00000271795	0.0841655	0.892681	0.96797
AC011346.1	ENSG00000247199	-1.04182	0.0829491	0.356596
AC011379.2	ENSG00000254363	-0.444131	0.654209	0.871933
AC011445.1	ENSG00000268262	0.908203	0.405444	0.730841
AC011447.7	ENSG00000280079	1.81229	0.021082	0.177948
AC011448.1	ENSG00000258674	0.656959	0.389556	0.720356
AC011450.1	ENSG00000197813	0.271889	0.799679	0.93616
AC011462.4	ENSG00000277744	-1.15037	0.124467	0.435861
AC011462.5	ENSG00000286177	0.119383	0.784683	0.930102
AC011468.5	ENSG00000275055	-0.206168	0.722172	0.903557
AC011477.1	ENSG00000267481	-0.300811	0.5199	0.803779
AC011479.4	ENSG00000269653	-0.836691	0.286175	0.632329
AC011484.1	ENSG00000204850	1.63316	0.00132348	0.0366862
AC011497.2	ENSG00000269374	-0.118265	0.758811	0.919804
AC011498.7	ENSG00000280239	0.748796	0.297621	0.642664
AC011511.1	ENSG00000167807	0.265596	0.667279	0.878306
AC011511.4	ENSG00000267303	-0.131744	0.784562	0.930102
AC011603.3	ENSG00000258017	-0.18335	0.711329	0.897664
AC011700.1	ENSG00000274895	-2.98061	0.0230791	0.186969
AC011815.1	ENSG00000268573	-0.926855	0.177317	0.515935
AC011815.2	ENSG00000274184	-0.51106	0.445427	0.759045
AC011912.1	ENSG00000279145	-0.760023	0.196493	0.540515
AC011978.2	ENSG00000261542	-0.291298	0.565686	0.831946
AC012020.1	ENSG00000279277	-0.947868	0.305497	0.651302
AC012063.1	ENSG00000227252	0.29939	0.549286	0.821769
AC012073.1	ENSG00000271936	0.364706	0.511742	0.798416
AC012085.1	ENSG00000186076	0.941943	0.135635	0.452928
AC012146.1	ENSG00000234327	-0.885558	0.174808	0.51311
AC012181.1	ENSG00000261114	-0.768957	0.210708	0.557923
AC012184.3	ENSG00000261777	0.0691572	0.884199	0.96537
AC012213.1	ENSG00000253477	-3.708	0.000186297	0.0116419
AC012291.3	ENSG00000285667	-0.677022	0.327593	0.672098
AC012306.2	ENSG00000272667	-0.527529	0.145107	0.466499
AC012306.4	ENSG00000286873	-0.87906	0.0513426	0.282776
AC012313.1	ENSG00000232098	-0.105355	0.79638	0.934948
AC012313.10	ENSG00000279611	-1.66751	0.0347498	0.231208
AC012313.2	ENSG00000268049	-1.90784	0.0144599	0.144968
AC012313.3	ENSG00000268230	-3.55776	0.160765	0.491721
AC012313.5	ENSG00000268912	-1.68413	0.0077991	0.103868
AC012313.6	ENSG00000269054	-0.442915	0.574418	0.836786
AC012313.8	ENSG00000269473	-1.29343	0.0197687	0.1728
AC012321.1	ENSG00000260772	0.909239	0.0498529	0.277715
AC012358.4	ENSG00000240401	0.0950861	0.875476	0.962856
AC012360.3	ENSG00000272994	-0.516785	0.271293	0.619313
AC012368.1	ENSG00000225889	0.396693	0.624328	0.859889
AC012414.4	ENSG00000260409	-0.911901	0.342114	0.685353
AC012443.2	ENSG00000286207	-0.555393	0.468232	0.772723
AC012467.2	ENSG00000271976	-0.188954	0.586352	0.842151
AC012510.1	ENSG00000273466	0.282256	0.559535	0.828609
AC012513.3	ENSG00000279348	-1.00959	0.0982037	0.38914
AC012615.1	ENSG00000261526	-1.09713	0.035321	0.233428
AC012618.3	ENSG00000234773	-0.719795	0.261573	0.61094
AC012640.4	ENSG00000259802	-1.32483	0.0240189	0.191163
AC012645.1	ENSG00000250616	-0.773651	0.123293	0.434779
AC012651.1	ENSG00000258461	1.52696	0.0279003	0.206278
AC012676.1	ENSG00000262712	-0.122341	0.822074	0.943819
AC012676.5	ENSG00000280063	0.0867327	0.892293	0.967682
AC013268.1	ENSG00000186148	1.37642	0.131557	0.447333
AC013268.5	ENSG00000283684	1.71947	0.0344406	0.230009
AC013394.1	ENSG00000279765	-1.26189	0.100039	0.392194
AC013489.1	ENSG00000173867	0.77569	0.432125	0.750774
AC015712.2	ENSG00000259583	0.578942	0.496785	0.788509
AC015726.1	ENSG00000270091	-0.120176	0.759782	0.919804
AC015799.1	ENSG00000279432	-1.51675	0.0908274	0.373785
AC015813.1	ENSG00000264112	-0.138569	0.824028	0.944455
AC015813.2	ENSG00000266086	0.383936	0.587475	0.842151
AC015813.5	ENSG00000279069	-0.877122	0.0612687	0.308422
AC015813.6	ENSG00000279207	0.297482	0.444993	0.75888
AC015871.3	ENSG00000278600	-1.73582	0.00281247	0.0577006
AC015871.6	ENSG00000286813	-1.22096	0.0453613	0.266428
AC015871.8	ENSG00000288604	-1.23797	0.0105484	0.122165
AC015883.1	ENSG00000279281	-0.782349	0.356517	0.697611
AC015909.5	ENSG00000279792	-0.480069	0.44897	0.761634
AC015922.3	ENSG00000276855	1.05128	0.156325	0.484706
AC015982.2	ENSG00000272606	-1.31009	0.0139426	0.141628
AC016026.1	ENSG00000093100	-0.106151	0.820893	0.943468
AC016027.1	ENSG00000225335	-0.486997	0.351425	0.693084
AC016065.1	ENSG00000246089	-0.944113	0.0194999	0.171656
AC016355.1	ENSG00000270964	-1.05606	0.0647957	0.316327
AC016394.2	ENSG00000227540	-0.32738	0.500365	0.791498
AC016394.3	ENSG00000272599	-0.533212	0.250659	0.600012
AC016394.4	ENSG00000288559	-0.237969	0.614868	0.857017
AC016582.3	ENSG00000267640	-2.61296	0.0154507	0.150378
AC016588.2	ENSG00000282393	-0.295333	0.509295	0.796294
AC016590.1	ENSG00000267605	-1.42902	0.075609	0.340594
AC016629.3	ENSG00000286104	-0.4677	0.225314	0.57558
AC016705.2	ENSG00000259495	-2.86576	5.25131e-05	0.00597531
AC016727.1	ENSG00000270820	-0.370858	0.384216	0.717286
AC016739.1	ENSG00000218175	1.27729	0.12388	0.435205
AC016747.1	ENSG00000212978	0.0865081	0.852848	0.954659
AC016773.2	ENSG00000270195	-0.603357	0.368642	0.705799
AC016831.1	ENSG00000226380	-0.408573	0.69234	0.889203
AC016831.6	ENSG00000285106	-0.33266	0.674803	0.88086
AC016876.2	ENSG00000233223	0.0266046	0.953569	0.987685
AC016876.3	ENSG00000264772	-0.231087	0.427685	0.747585
AC016949.1	ENSG00000230732	0.26378	0.695538	0.89036
AC017083.2	ENSG00000273275	-0.114864	0.800913	0.936782
AC017100.1	ENSG00000259985	-1.04058	0.0232485	0.187785
AC017104.1	ENSG00000224376	-0.214355	0.763695	0.921603
AC017104.4	ENSG00000283312	-0.682327	0.332223	0.676536
AC017116.1	ENSG00000239775	-0.517521	0.704606	0.895403
AC017116.2	ENSG00000285596	-0.706807	0.248475	0.598245
AC018413.1	ENSG00000265778	-1.54813	0.0223842	0.183696
AC018521.5	ENSG00000264920	-0.679915	0.10669	0.405112
AC018553.1	ENSG00000277559	-1.96782	0.075063	0.339979
AC018628.2	ENSG00000279133	-0.535648	0.487296	0.783277
AC018630.2	ENSG00000275778	-1.06478	0.0235466	0.189025
AC018638.2	ENSG00000230715	0.190505	0.744941	0.914217
AC018638.4	ENSG00000243302	-0.133257	0.81454	0.941446
AC018638.5	ENSG00000243679	0.122266	0.82045	0.943227
AC018638.6	ENSG00000271344	-0.862835	0.237942	0.589013
AC018638.7	ENSG00000271553	0.166507	0.816793	0.941593
AC018645.3	ENSG00000273014	0.479776	0.249175	0.599057
AC018647.2	ENSG00000271122	-0.649529	0.0278788	0.206278
AC018653.3	ENSG00000256967	-1.42831	0.0351764	0.232907
AC018690.1	ENSG00000273306	-0.431297	0.402845	0.729029
AC018755.3	ENSG00000269388	-0.53872	0.38868	0.719801
AC018804.1	ENSG00000227632	0.659887	0.334553	0.678492
AC018809.2	ENSG00000269982	0.600868	0.467196	0.771966
AC019080.1	ENSG00000213963	-0.565117	0.27451	0.623355
AC019131.2	ENSG00000272777	-0.0839767	0.851167	0.954527
AC019197.1	ENSG00000236283	2.9527	0.00511714	0.0830244
AC019205.1	ENSG00000229852	0.449104	0.472523	0.775336
AC020910.5	ENSG00000274104	-0.903644	0.0681935	0.323762
AC020910.6	ENSG00000279329	-0.371564	0.44444	0.75888
AC020915.1	ENSG00000267216	-2.67216	0.00161048	0.0413372
AC020915.3	ENSG00000268516	-0.409222	0.293342	0.638336
AC020915.5	ENSG00000283515	-0.476054	0.533267	0.811705
AC020916.1	ENSG00000267519	0.641992	0.388907	0.719889
AC020917.4	ENSG00000280332	-0.0569634	0.921479	0.977399
AC020928.1	ENSG00000267260	-2.08547	0.0515742	0.28317
AC020951.1	ENSG00000278897	-1.39058	0.0846319	0.360134
AC020978.5	ENSG00000262160	0.299408	0.557244	0.827289
AC020978.7	ENSG00000263276	0.0143251	0.981242	0.994402
AC021016.1	ENSG00000261338	-0.0286981	0.945177	0.985469
AC021078.1	ENSG00000230551	0.398996	0.39811	0.725758
AC021087.3	ENSG00000260774	-0.799843	0.264901	0.613072
AC021087.5	ENSG00000286001	-0.766492	0.10991	0.410942
AC021092.1	ENSG00000186019	-1.98963	0.00878658	0.111551
AC021097.1	ENSG00000272661	-0.438745	0.531029	0.810149
AC021148.1	ENSG00000224097	0.174816	0.75059	0.916222
AC021148.3	ENSG00000287262	-0.0182612	0.974572	0.992233
AC021205.3	ENSG00000273007	0.295077	0.639714	0.866127
AC021242.3	ENSG00000272267	-1.96333	0.00192399	0.0464696
AC021321.1	ENSG00000271966	-1.23649	0.01977	0.1728
AC021683.2	ENSG00000267506	0.414988	0.629566	0.862089
AC021851.1	ENSG00000272800	0.258611	0.564761	0.831506
AC022007.1	ENSG00000206567	0.224952	0.750945	0.916273
AC022034.1	ENSG00000237807	0.685727	0.425481	0.746112
AC022098.1	ENSG00000267169	0.639715	0.170777	0.506459
AC022107.1	ENSG00000280187	-1.69802	0.000847814	0.0286684
AC022137.3	ENSG00000286261	0.215231	0.679106	0.882623
AC022144.1	ENSG00000267892	0.331361	0.662138	0.876557
AC022149.1	ENSG00000269378	1.43169	0.0324124	0.223301
AC022150.4	ENSG00000269825	-0.178348	0.813136	0.941195
AC022167.2	ENSG00000260276	-0.307587	0.581745	0.839474
AC022211.3	ENSG00000263843	-1.06613	0.015971	0.15262
AC022306.2	ENSG00000275580	0.0514016	0.925774	0.979264
AC022336.2	ENSG00000260391	0.438871	0.563623	0.830778
AC022364.1	ENSG00000247934	-1.32164	0.0231324	0.187316
AC022384.1	ENSG00000272410	0.510927	0.465376	0.771194
AC022400.5	ENSG00000271816	-0.199843	0.643466	0.867078
AC022400.6	ENSG00000272140	0.0702857	0.875691	0.962926
AC022400.7	ENSG00000272916	0.0382457	0.923322	0.978075
AC022400.8	ENSG00000279088	-0.404757	0.427683	0.747585
AC022400.9	ENSG00000279689	-1.50412	0.0127496	0.134935
AC022413.2	ENSG00000280161	-1.2785	0.0113826	0.12605
AC022415.2	ENSG00000242615	0.053339	0.891331	0.967364
AC022415.3	ENSG00000286132	1.17347	0.0883578	0.367413
AC022417.1	ENSG00000279923	0.304279	0.539695	0.815422
AC022613.1	ENSG00000256802	0.716185	0.291648	0.636932
AC022613.2	ENSG00000259523	0.507228	0.322929	0.668126
AC022762.2	ENSG00000267940	0.666036	0.177661	0.516678
AC022893.1	ENSG00000253636	-1.00827	0.199466	0.544712
AC022893.2	ENSG00000260838	-4.98352	0.000592186	0.0233612
AC022916.2	ENSG00000266947	-0.14285	0.818077	0.942337
AC022966.2	ENSG00000287539	0.290341	0.611579	0.855543
AC023024.1	ENSG00000259172	-0.612372	0.326088	0.67123
AC023090.2	ENSG00000279077	-0.546477	0.504879	0.793953
AC023157.2	ENSG00000276900	-0.895743	0.0399842	0.249337
AC023355.2	ENSG00000259488	-0.914305	0.1281	0.441867
AC023389.3	ENSG00000265713	-0.917835	0.17538	0.513663
AC023509.1	ENSG00000257379	0.422568	0.393274	0.72291
AC023509.3	ENSG00000270175	-1.16108	0.0257118	0.196082
AC023632.2	ENSG00000253704	-0.344627	0.446239	0.759407
AC023908.3	ENSG00000261136	-0.339515	0.536719	0.813472
AC024060.2	ENSG00000271870	0.331989	0.42563	0.746112
AC024075.1	ENSG00000267904	0.0877946	0.84436	0.951478
AC024075.2	ENSG00000269044	0.438153	0.186031	0.527225
AC024257.3	ENSG00000269514	-1.3672	0.12019	0.429877
AC024293.1	ENSG00000244313	2.0366	0.000740092	0.0262295
AC024560.4	ENSG00000286909	-0.437036	0.595686	0.846787
AC024575.2	ENSG00000267277	-0.129211	0.764791	0.921835
AC024909.1	ENSG00000274021	0.403277	0.365915	0.70435
AC024940.2	ENSG00000177359	2.64795	0.0390853	0.246202
AC024940.6	ENSG00000275097	0.307025	0.751682	0.916708
AC025031.4	ENSG00000275481	-1.89708	0.0357279	0.234713
AC025034.1	ENSG00000258302	-1.01505	0.0638026	0.313779
AC025048.2	ENSG00000267248	-0.412145	0.393494	0.722933
AC025164.2	ENSG00000245904	1.01829	0.166526	0.500428
AC025171.1	ENSG00000177738	-0.666651	0.377265	0.712678
AC025171.2	ENSG00000215068	-0.266814	0.76161	0.920209
AC025181.2	ENSG00000272086	-0.635712	0.0918566	0.376038
AC025279.1	ENSG00000198106	0.0987444	0.927204	0.979705
AC025423.2	ENSG00000256664	-0.0289505	0.949337	0.986487
AC025442.2	ENSG00000285999	0.362155	0.552367	0.823939
AC025449.1	ENSG00000270558	0.229146	0.67902	0.882623
AC025678.3	ENSG00000279092	-1.68717	0.0388279	0.24524
AC025774.1	ENSG00000285804	-2.03191	0.0102498	0.120765
AC026150.2	ENSG00000260693	-0.179094	0.772558	0.924963
AC026271.1	ENSG00000174977	1.86457	0.05162	0.283333
AC026273.1	ENSG00000286156	0.272253	0.692537	0.889203
AC026304.1	ENSG00000268129	-0.995231	0.127164	0.440098
AC026356.1	ENSG00000274964	-0.689521	0.258353	0.607793
AC026356.2	ENSG00000276115	-0.62532	0.360379	0.700464
AC026362.1	ENSG00000256028	-0.261115	0.697939	0.892213
AC026362.2	ENSG00000280381	-0.857138	0.265257	0.613369
AC026367.3	ENSG00000275759	-0.130325	0.803566	0.937962
AC026369.2	ENSG00000256694	0.681334	0.444867	0.75888
AC026401.3	ENSG00000280206	0.457861	0.318759	0.664608
AC026403.1	ENSG00000229119	2.0754	0.0263798	0.198946
AC026412.1	ENSG00000188002	0.355895	0.432507	0.751172
AC026462.3	ENSG00000260963	-1.4584	0.1261	0.438604
AC026464.4	ENSG00000260914	0.383358	0.294565	0.639972
AC026471.1	ENSG00000260267	-0.420424	0.396018	0.724082
AC026691.1	ENSG00000270021	-1.39052	0.00665266	0.0951101
AC026740.3	ENSG00000286094	-1.80292	0.0374799	0.240418
AC026748.3	ENSG00000286388	-0.472664	0.244961	0.594628
AC026801.2	ENSG00000272323	-0.443557	0.375069	0.710875
AC026954.2	ENSG00000261915	-0.274994	0.673097	0.880132
AC026979.4	ENSG00000285669	-0.313292	0.446746	0.759902
AC027020.2	ENSG00000270127	1.454	0.0855478	0.362461
AC027031.2	ENSG00000254615	-1.14356	0.171234	0.507162
AC027097.1	ENSG00000267040	0.741819	0.0597707	0.304098
AC027097.2	ENSG00000267787	0.769937	0.134606	0.452138
AC027237.5	ENSG00000259426	-0.0480381	0.938942	0.98325
AC027279.1	ENSG00000260816	-0.913521	0.198775	0.543413
AC027290.3	ENSG00000280138	0.0422083	0.955185	0.988084
AC027307.2	ENSG00000267317	0.324447	0.473622	0.776122
AC027307.3	ENSG00000268798	-0.678679	0.105757	0.404044
AC027575.3	ENSG00000278107	-1.01451	0.098876	0.390397
AC027601.6	ENSG00000287431	-0.717949	0.272305	0.620903
AC027644.3	ENSG00000272831	-0.602734	0.138128	0.457272
AC027682.6	ENSG00000276075	-0.0739286	0.941398	0.983787
AC027682.7	ENSG00000280214	-1.58961	0.0913057	0.374737
AC027801.1	ENSG00000204584	0.918203	0.238785	0.589381
AC034102.2	ENSG00000257411	1.81672	0.0802678	0.351544
AC034139.1	ENSG00000287401	-1.74689	0.0993561	0.391144
AC034231.1	ENSG00000249572	-0.988027	0.0365527	0.237398
AC034236.2	ENSG00000271918	-0.9009	0.0664902	0.320054
AC036176.1	ENSG00000267390	-0.56598	0.312483	0.657955
AC036214.2	ENSG00000272518	0.30512	0.505254	0.794118
AC037459.2	ENSG00000253200	-0.128385	0.800939	0.936782
AC040160.2	ENSG00000280163	-1.12155	0.225493	0.57564
AC040162.1	ENSG00000261884	-0.027771	0.960908	0.989555
AC040162.3	ENSG00000263126	0.0784868	0.890447	0.966938
AC040168.1	ENSG00000246379	-2.14791	0.00426301	0.0740895
AC040169.1	ENSG00000260018	-1.6252	0.00516005	0.083236
AC040970.1	ENSG00000253210	0.257161	0.619256	0.85881
AC044860.1	ENSG00000229212	-0.436575	0.406721	0.731609
AC046134.2	ENSG00000248932	-1.47548	0.00772325	0.103194
AC046185.3	ENSG00000279369	-0.404282	0.537054	0.813472
AC048338.2	ENSG00000284934	-0.310497	0.580873	0.839345
AC048341.1	ENSG00000257354	0.744484	0.166587	0.500526
AC048341.2	ENSG00000275180	0.410117	0.40774	0.7325
AC048380.2	ENSG00000278983	0.457958	0.549853	0.822022
AC048382.2	ENSG00000259244	0.13676	0.827101	0.94602
AC048382.5	ENSG00000275120	0.0540165	0.913886	0.974757
AC048382.6	ENSG00000276278	0.496561	0.236172	0.586532
AC051619.4	ENSG00000259520	-2.01298	0.126113	0.438604
AC051619.5	ENSG00000259539	-1.17291	0.0346634	0.230749
AC053481.2	ENSG00000263887	0.220266	0.615984	0.857436
AC055811.4	ENSG00000278864	-0.101209	0.842234	0.950839
AC055839.2	ENSG00000286190	-3.49422	0.0126644	0.134913
AC060780.1	ENSG00000267002	-0.805216	0.0484062	0.274634
AC062029.1	ENSG00000287686	-1.34983	0.00549498	0.0858469
AC064807.1	ENSG00000228801	-0.542737	0.206723	0.55295
AC064836.2	ENSG00000273456	-1.2271	0.0159933	0.15262
AC064875.1	ENSG00000225649	-1.22418	0.265115	0.613337
AC067750.1	ENSG00000272631	-0.487258	0.331957	0.676343
AC067838.1	ENSG00000272338	1.07763	0.0163052	0.154284
AC067852.2	ENSG00000266962	0.0550897	0.814126	0.941446
AC067852.3	ENSG00000267632	-1.41916	0.0433102	0.259679
AC067852.5	ENSG00000287710	-1.03135	0.0491942	0.276202
AC067930.8	ENSG00000287576	-1.40821	0.00649798	0.0935805
AC067968.1	ENSG00000267022	0.359335	0.627167	0.860493
AC068134.3	ENSG00000251485	-0.261738	0.68007	0.883496
AC068205.2	ENSG00000283341	-0.56276	0.205993	0.552687
AC068338.2	ENSG00000260274	-0.883118	0.0559874	0.295123
AC068338.3	ENSG00000275645	-0.558034	0.368256	0.705592
AC068446.1	ENSG00000237161	-0.470822	0.611885	0.855904
AC068446.2	ENSG00000247765	-0.37173	0.741572	0.912264
AC068473.5	ENSG00000274828	-1.39224	0.000984898	0.0311238
AC068533.4	ENSG00000249319	0.792926	0.326815	0.671901
AC068547.1	ENSG00000283228	0.95097	0.296351	0.641568
AC068580.4	ENSG00000250644	0.633052	0.116639	0.4224
AC068587.4	ENSG00000283674	0.559398	0.562323	0.830107
AC068700.1	ENSG00000260398	-2.14656	0.0761586	0.341788
AC068831.8	ENSG00000284946	-0.366707	0.604152	0.851631
AC068870.2	ENSG00000277782	-0.317576	0.5857	0.842092
AC068888.1	ENSG00000257337	-0.366424	0.493513	0.786227
AC068896.3	ENSG00000258539	-0.407614	0.423043	0.745293
AC068946.1	ENSG00000280537	1.25757	0.104324	0.40108
AC068946.2	ENSG00000284820	-0.415618	0.412835	0.737176
AC069224.2	ENSG00000260572	-1.82351	0.00114957	0.0338271
AC069281.2	ENSG00000274272	-0.210858	0.798725	0.935765
AC069288.1	ENSG00000286192	-0.379159	0.55546	0.826398
AC069503.2	ENSG00000256950	0.316982	0.434469	0.752268
AC069528.2	ENSG00000279320	0.500814	0.478155	0.779325
AC069544.1	ENSG00000272853	-1.78908	0.000274839	0.0143786
AC072061.1	ENSG00000259826	-0.571422	0.208709	0.555625
AC073073.2	ENSG00000272604	-0.299301	0.462172	0.768954
AC073111.4	ENSG00000284691	0.34496	0.349215	0.691177
AC073195.2	ENSG00000271855	-1.45222	0.0223006	0.183607
AC073332.1	ENSG00000237773	0.685795	0.165327	0.498555
AC073389.1	ENSG00000268584	-2.77236	9.36603e-07	0.000394377
AC073389.3	ENSG00000272791	-1.16661	0.040041	0.249374
AC073476.3	ENSG00000261096	-1.06432	0.0952785	0.383351
AC073508.3	ENSG00000278834	0.113637	0.758631	0.919687
AC073548.1	ENSG00000279861	0.382201	0.44732	0.760234
AC073585.1	ENSG00000286088	-0.509455	0.63386	0.863024
AC073612.1	ENSG00000258064	1.86189	0.0996138	0.391656
AC073857.1	ENSG00000280120	-0.563176	0.178178	0.517758
AC073861.1	ENSG00000242299	2.18147	0.0196805	0.172388
AC073896.1	ENSG00000144785	-1.83128	0.198471	0.543218
AC073896.2	ENSG00000257303	-0.733334	0.0697321	0.328244
AC073957.3	ENSG00000273151	0.945288	0.209036	0.555699
AC074032.1	ENSG00000272368	0.0158891	0.97772	0.992758
AC074117.1	ENSG00000234072	-0.524835	0.238372	0.589212
AC074138.1	ENSG00000276071	-0.615091	0.315131	0.660713
AC074141.1	ENSG00000283236	-0.0558976	0.927757	0.97978
AC074143.1	ENSG00000265690	0.149166	0.904075	0.971413
AC074212.1	ENSG00000259605	0.67119	0.493131	0.786155
AC074386.1	ENSG00000284644	1.76849	0.0100493	0.119442
AC078785.1	ENSG00000240057	-0.506411	0.307134	0.652698
AC078795.2	ENSG00000270096	-0.232977	0.587515	0.842151
AC078819.1	ENSG00000216285	1.26284	0.115519	0.420534
AC078846.1	ENSG00000273329	-0.939799	0.11735	0.423796
AC078883.1	ENSG00000225205	0.659765	0.350573	0.692414
AC079140.6	ENSG00000286705	-0.60079	0.519312	0.803456
AC079142.1	ENSG00000285679	-0.186426	0.726122	0.90503
AC079145.1	ENSG00000227210	-0.840339	0.272629	0.621239
AC079174.2	ENSG00000277715	-0.55089	0.347421	0.689954
AC079305.4	ENSG00000229337	-0.659123	0.156389	0.484706
AC079322.1	ENSG00000261187	0.4112	0.384071	0.717243
AC079331.2	ENSG00000279917	-0.974027	0.226029	0.576232
AC079414.3	ENSG00000276007	-1.06544	0.044394	0.263282
AC079416.2	ENSG00000261056	-1.53297	0.0672636	0.321502
AC079447.1	ENSG00000241962	-0.970184	0.0448957	0.265072
AC079781.5	ENSG00000284707	-0.695719	0.244793	0.594564
AC079807.1	ENSG00000233230	-0.869478	0.0944338	0.38138
AC079848.1	ENSG00000250012	-0.871629	0.0720041	0.333174
AC079922.2	ENSG00000237753	-0.310009	0.555394	0.826398
AC079949.1	ENSG00000256001	-2.87318	0.0167795	0.156925
AC079949.2	ENSG00000278266	-3.69855	0.00599482	0.0889416
AC080013.1	ENSG00000240207	0.157018	0.85174	0.954548
AC080080.1	ENSG00000279048	-0.788026	0.173644	0.511646
AC080112.2	ENSG00000266208	-0.346979	0.573195	0.83652
AC083798.2	ENSG00000272758	-0.762875	0.123524	0.434779
AC083799.1	ENSG00000203644	0.790476	0.0356008	0.234488
AC083837.1	ENSG00000285744	0.960646	0.205853	0.552687
AC083843.3	ENSG00000259820	0.225021	0.667459	0.87834
AC083843.4	ENSG00000279518	0.190649	0.797174	0.935068
AC083855.2	ENSG00000285906	2.76118	0.000207746	0.0122467
AC083862.1	ENSG00000272941	1.51052	0.017894	0.163316
AC083862.2	ENSG00000287733	0.394542	0.391046	0.721282
AC083899.1	ENSG00000204745	0.381636	0.228016	0.578079
AC084036.1	ENSG00000272990	0.517734	0.343941	0.687687
AC084125.2	ENSG00000255182	-0.976038	0.344013	0.687721
AC084198.4	ENSG00000286699	-0.68924	0.307904	0.653303
AC084809.1	ENSG00000226377	-1.56398	0.00594051	0.0885071
AC084824.2	ENSG00000257511	0.131777	0.780485	0.928798
AC084824.4	ENSG00000274105	0.140933	0.800977	0.936782
AC084824.5	ENSG00000275854	-0.0300386	0.950372	0.986925
AC087190.3	ENSG00000263244	-0.0210707	0.973064	0.992193
AC087284.1	ENSG00000273691	0.790841	0.271275	0.619313
AC087289.3	ENSG00000267426	-0.288809	0.536892	0.813472
AC087294.1	ENSG00000235530	-0.95195	0.122273	0.433729
AC087477.2	ENSG00000259275	0.444713	0.467066	0.771966
AC087500.1	ENSG00000261879	-0.493329	0.376442	0.712247
AC087501.4	ENSG00000271851	0.204561	0.681856	0.884453
AC087623.2	ENSG00000272092	-0.430305	0.365935	0.70435
AC087741.1	ENSG00000262580	0.750298	0.277473	0.625995
AC087741.3	ENSG00000279259	-0.698274	0.0903085	0.372373
AC087752.3	ENSG00000253878	-0.351174	0.575788	0.83754
AC090061.1	ENSG00000247363	-2.18258	0.000689057	0.0252821
AC090114.2	ENSG00000273270	-0.747184	0.0562788	0.295953
AC090114.3	ENSG00000280828	-0.244939	0.661497	0.876071
AC090152.1	ENSG00000167912	-1.27528	0.0161223	0.153375
AC090181.3	ENSG00000278991	-2.30939	0.0025984	0.0555175
AC090197.1	ENSG00000253837	-1.15784	0.257636	0.606777
AC090198.1	ENSG00000253106	-0.072114	0.890012	0.966904
AC090204.1	ENSG00000247134	-2.02734	0.0829922	0.356596
AC090229.1	ENSG00000267397	-0.69322	0.213324	0.561008
AC090241.3	ENSG00000274776	-2.06845	0.00898373	0.11244
AC090360.1	ENSG00000267127	-0.274523	0.594512	0.846465
AC090515.3	ENSG00000245975	-0.585817	0.389274	0.720267
AC090517.4	ENSG00000285253	0.0252762	0.961301	0.989641
AC090517.5	ENSG00000285331	0.0995976	0.780284	0.928684
AC090519.1	ENSG00000250130	-0.0916986	0.872246	0.96201
AC090559.1	ENSG00000255197	0.438736	0.490398	0.784977
AC090607.2	ENSG00000259562	0.498166	0.282956	0.630158
AC090616.6	ENSG00000278867	-0.221243	0.628267	0.861279
AC090617.10	ENSG00000287553	-1.68682	0.0181282	0.16464
AC090825.1	ENSG00000259363	1.43327	0.0600351	0.304949
AC091057.1	ENSG00000187951	0.0988062	0.907741	0.972851
AC091057.3	ENSG00000247728	-0.93702	0.0558335	0.294615
AC091060.1	ENSG00000278986	-0.318021	0.491706	0.785673
AC091132.3	ENSG00000266918	-0.27278	0.690735	0.888475
AC091132.4	ENSG00000267198	-0.00573816	0.990149	0.99725
AC091152.2	ENSG00000267160	-0.232704	0.707824	0.896163
AC091152.4	ENSG00000279879	-1.99295	0.000860535	0.0289877
AC091167.1	ENSG00000228998	-1.04575	0.0492339	0.276202
AC091167.2	ENSG00000261147	-0.0033709	0.995902	0.999027
AC091167.7	ENSG00000284626	0.288102	0.65483	0.872236
AC091181.1	ENSG00000279555	-1.01272	0.278286	0.626804
AC091182.1	ENSG00000253123	0.3023	0.745349	0.914362
AC091271.1	ENSG00000273702	-1.51879	0.0170073	0.15797
AC091390.5	ENSG00000239969	-0.319429	0.462747	0.769504
AC091544.4	ENSG00000260337	-1.10832	0.304833	0.650455
AC091551.1	ENSG00000267699	-0.583932	0.255505	0.604172
AC091563.1	ENSG00000254343	2.31251	0.00125177	0.0353634
AC091729.3	ENSG00000229043	-0.322868	0.416204	0.739533
AC091825.3	ENSG00000280047	-0.38264	0.371912	0.708376
AC091959.3	ENSG00000275740	-0.655449	0.262866	0.611627
AC091978.1	ENSG00000286753	-0.6389	0.218809	0.567396
AC091982.3	ENSG00000275765	0.282385	0.591542	0.844276
AC092053.5	ENSG00000287620	-0.25083	0.653632	0.871494
AC092070.2	ENSG00000269001	0.972557	0.0633536	0.313226
AC092111.1	ENSG00000275367	-0.109279	0.906277	0.972248
AC092117.1	ENSG00000276791	-2.35763	0.00883471	0.111681
AC092119.2	ENSG00000274460	0.18791	0.749094	0.915731
AC092139.1	ENSG00000272923	0.590406	0.227757	0.578054
AC092143.1	ENSG00000198211	-1.99609	0.218498	0.567132
AC092164.1	ENSG00000226833	0.713046	0.252636	0.601572
AC092171.3	ENSG00000234432	-1.20433	0.0241446	0.191429
AC092171.4	ENSG00000272953	0.220906	0.730086	0.907222
AC092171.5	ENSG00000273084	-0.991656	0.0405042	0.25048
AC092279.1	ENSG00000268362	0.899404	0.16247	0.49488
AC092279.2	ENSG00000279425	0.856909	0.122587	0.43411
AC092295.2	ENSG00000267309	0.0218526	0.962694	0.990019
AC092296.2	ENSG00000267053	-1.34835	0.117765	0.424604
AC092299.1	ENSG00000282416	0.580972	0.44507	0.75888
AC092329.4	ENSG00000284428	0.775275	0.211963	0.559237
AC092368.3	ENSG00000261512	0.265143	0.597634	0.848007
AC092375.2	ENSG00000260306	0.357501	0.665548	0.877725
AC092376.2	ENSG00000277954	0.310151	0.726316	0.90512
AC092428.1	ENSG00000287665	-0.957673	0.210453	0.557741
AC092437.1	ENSG00000280310	-0.964037	0.0821688	0.355432
AC092645.1	ENSG00000278962	-1.69719	0.0971865	0.387276
AC092647.5	ENSG00000249773	-0.951785	0.120194	0.429877
AC092683.1	ENSG00000230606	-0.447903	0.550075	0.822045
AC092718.3	ENSG00000260643	-0.463938	0.277477	0.625995
AC092718.4	ENSG00000261061	0.500733	0.332592	0.676935
AC092747.4	ENSG00000275764	0.607753	0.126919	0.439792
AC092803.1	ENSG00000260805	-1.00253	0.0769187	0.343946
AC092821.2	ENSG00000214776	0.930534	0.235002	0.585271
AC092821.4	ENSG00000284634	-0.711118	0.481615	0.780993
AC092828.1	ENSG00000253284	-1.80149	0.0478764	0.27348
AC092835.1	ENSG00000233757	-1.88042	0.0127097	0.134935
AC092910.3	ENSG00000242622	-0.508643	0.272562	0.621239
AC092944.1	ENSG00000243176	-0.640909	0.165987	0.499487
AC093010.2	ENSG00000259976	0.765914	0.217639	0.566228
AC093157.1	ENSG00000233184	-0.133137	0.787847	0.931238
AC093227.1	ENSG00000267152	0.418849	0.486228	0.782933
AC093249.6	ENSG00000261840	-0.941958	0.0725254	0.334677
AC093278.2	ENSG00000261269	1.44105	0.0213981	0.179348
AC093297.2	ENSG00000272335	0.0922087	0.824798	0.944684
AC093323.1	ENSG00000170846	-1.09841	0.102278	0.397273
AC093425.1	ENSG00000224609	-0.303537	0.664375	0.877592
AC093512.2	ENSG00000285043	-1.55237	0.0247672	0.193381
AC093525.6	ENSG00000261613	0.022076	0.967007	0.991049
AC093525.7	ENSG00000269937	-0.570635	0.337358	0.681259
AC093525.8	ENSG00000279520	-0.107479	0.867074	0.960335
AC093535.2	ENSG00000279118	1.23546	0.0223995	0.183736
AC093582.1	ENSG00000236529	0.483242	0.514341	0.800011
AC093627.4	ENSG00000240859	0.525912	0.378177	0.713122
AC093627.5	ENSG00000242474	-0.745397	0.105238	0.40293
AC093668.1	ENSG00000270249	-3.24045	0.000746133	0.0262994
AC093673.1	ENSG00000232533	0.497411	0.389648	0.720356
AC093726.1	ENSG00000272760	0.864387	0.108147	0.4073
AC093752.1	ENSG00000245958	-0.871982	0.077174	0.344436
AC093827.4	ENSG00000284968	0.991365	0.034136	0.22898
AC093827.5	ENSG00000285458	1.08002	0.0460986	0.268529
AC093849.2	ENSG00000286039	-0.0169723	0.982162	0.994681
AC093849.4	ENSG00000288025	-1.91681	0.0639393	0.313988
AC093866.1	ENSG00000251095	-6.11112	3.17165e-05	0.00434811
AC093908.1	ENSG00000280219	0.752028	0.242686	0.593054
AC093909.1	ENSG00000180015	1.15805	0.135541	0.452783
AC095055.1	ENSG00000270681	0.522994	0.351132	0.693084
AC095057.3	ENSG00000260296	-1.48449	0.0187547	0.167598
AC096586.1	ENSG00000272936	-1.02629	0.116356	0.422053
AC096642.1	ENSG00000277007	-0.188168	0.807426	0.939976
AC096677.1	ENSG00000224536	-1.05101	0.0432347	0.259679
AC096720.2	ENSG00000279464	0.0908766	0.864111	0.958888
AC096733.3	ENSG00000273472	-0.772122	0.227249	0.57744
AC096887.2	ENSG00000280417	0.116952	0.808057	0.940109
AC096921.2	ENSG00000261468	0.466159	0.510526	0.797297
AC096992.2	ENSG00000273486	-0.258001	0.589791	0.843159
AC097359.2	ENSG00000270194	0.285359	0.572748	0.836294
AC097376.2	ENSG00000248863	-0.350205	0.623924	0.859845
AC097376.3	ENSG00000273247	-0.650202	0.186753	0.528267
AC097382.3	ENSG00000287104	-0.828281	0.0405588	0.25048
AC097468.1	ENSG00000224090	-3.32598	0.00344804	0.0654386
AC097468.3	ENSG00000272644	0.669267	0.122106	0.433729
AC097532.3	ENSG00000286833	-1.91298	0.0131546	0.13725
AC097637.1	ENSG00000173366	0.144033	0.90177	0.970941
AC097639.1	ENSG00000261572	-1.75588	0.0735577	0.336373
AC098484.3	ENSG00000283580	-0.0697497	0.863519	0.958652
AC098484.4	ENSG00000285728	-0.95967	0.147514	0.471069
AC098487.1	ENSG00000248161	0.000223654	0.999778	0.999909
AC098582.1	ENSG00000287542	-0.253186	0.707259	0.895968
AC098614.2	ENSG00000271943	0.871564	0.208081	0.554706
AC098820.2	ENSG00000232485	-0.880924	0.105737	0.404044
AC098934.1	ENSG00000214796	0.671735	0.433241	0.751605
AC099343.4	ENSG00000271646	-1.07074	0.0208946	0.177245
AC099489.1	ENSG00000188897	0.986424	0.244006	0.593705
AC099521.2	ENSG00000274698	-4.13101	3.94224e-06	0.00112449
AC099521.3	ENSG00000279693	-2.68129	0.0167372	0.156767
AC099521.4	ENSG00000287760	-3.86366	8.22667e-07	0.000363721
AC099522.2	ENSG00000272525	-1.43217	0.0109003	0.123817
AC099548.2	ENSG00000253882	-0.395787	0.596706	0.847319
AC099778.1	ENSG00000260236	-0.368136	0.470181	0.773503
AC099850.2	ENSG00000224738	-0.105969	0.808681	0.940355
AC100786.1	ENSG00000246731	-0.404771	0.627073	0.860493
AC100803.3	ENSG00000261655	-0.298855	0.77586	0.926596
AC100803.4	ENSG00000271959	-0.614554	0.626623	0.860468
AC100810.1	ENSG00000253982	0.234377	0.506474	0.794997
AC100814.2	ENSG00000272010	0.501804	0.351463	0.693084
AC102945.2	ENSG00000279041	1.04779	0.255001	0.603608
AC102953.2	ENSG00000273230	-0.0904997	0.875469	0.962856
AC103691.1	ENSG00000274383	1.11067	0.122126	0.433729
AC103760.1	ENSG00000254231	-0.0766242	0.895211	0.968662
AC103810.2	ENSG00000265218	0.472282	0.506719	0.795204
AC103974.1	ENSG00000254966	-0.821464	0.172365	0.509404
AC104083.1	ENSG00000260244	0.556946	0.42918	0.74882
AC104109.2	ENSG00000270177	-1.68105	0.00145221	0.0389943
AC104109.4	ENSG00000273345	-0.422553	0.285552	0.632165
AC104118.1	ENSG00000271862	0.0736914	0.898847	0.970162
AC104162.2	ENSG00000285399	-0.176375	0.78924	0.931858
AC104211.1	ENSG00000248858	-0.494536	0.393901	0.723024
AC104260.2	ENSG00000280304	-0.83541	0.272664	0.621239
AC104447.1	ENSG00000280173	-0.0174295	0.969625	0.991685
AC104452.1	ENSG00000283189	0.397833	0.616084	0.857436
AC104530.1	ENSG00000288156	-0.913124	0.258776	0.608232
AC104581.4	ENSG00000280046	-0.18479	0.700216	0.893274
AC104596.1	ENSG00000250326	-0.159604	0.784566	0.930102
AC104667.2	ENSG00000234949	0.00738062	0.993159	0.998523
AC104794.3	ENSG00000260077	-0.0982642	0.830219	0.947451
AC104825.1	ENSG00000251615	-0.07519	0.887545	0.966517
AC104958.2	ENSG00000272502	-0.781361	0.281104	0.628581
AC104964.4	ENSG00000272505	-0.0409308	0.956914	0.988437
AC105020.1	ENSG00000203392	1.44881	0.0504332	0.279947
AC105020.6	ENSG00000275454	-0.229588	0.75716	0.919149
AC105052.1	ENSG00000205236	0.191753	0.803297	0.93794
AC105052.3	ENSG00000267645	-0.208249	0.688768	0.88743
AC105052.4	ENSG00000279168	-1.59325	0.0722913	0.334328
AC105074.1	ENSG00000279319	-1.1994	0.201841	0.548191
AC105235.1	ENSG00000279786	-0.272549	0.730626	0.907624
AC105285.1	ENSG00000245213	-1.40353	0.080885	0.352328
AC105339.2	ENSG00000252690	-0.0938893	0.877671	0.963528
AC105339.6	ENSG00000286817	-2.27911	0.00554802	0.0861404
AC105345.1	ENSG00000205959	0.539095	0.440172	0.756138
AC105749.1	ENSG00000281100	0.39069	0.580943	0.839345
AC105942.1	ENSG00000235501	0.694508	0.311179	0.656814
AC106028.3	ENSG00000260361	0.638698	0.280103	0.62819
AC106791.1	ENSG00000250159	-1.38738	0.171923	0.508503
AC106795.1	ENSG00000170089	0.358792	0.3515	0.693084
AC106795.2	ENSG00000249684	-3.99654	9.69065e-05	0.00780089
AC106820.4	ENSG00000260293	-1.70738	0.0703164	0.329678
AC106881.1	ENSG00000271474	-0.444091	0.57847	0.838904
AC106886.6	ENSG00000282034	0.0624584	0.825727	0.945223
AC107027.3	ENSG00000261167	-0.258315	0.561185	0.829314
AC107068.1	ENSG00000259959	-0.33365	0.310184	0.655468
AC107214.1	ENSG00000232648	-0.699302	0.143223	0.463111
AC107223.1	ENSG00000251600	-0.813641	0.410459	0.734822
AC107294.2	ENSG00000272970	-0.730354	0.182771	0.522604
AC107375.1	ENSG00000259891	-0.565776	0.303468	0.64911
AC107871.1	ENSG00000260007	0.205113	0.657368	0.873943
AC107884.1	ENSG00000251364	-0.0719355	0.905029	0.971734
AC107956.1	ENSG00000197149	1.77333	0.0824566	0.356017
AC107959.1	ENSG00000245025	-0.0125803	0.985088	0.995843
AC107982.3	ENSG00000265478	-1.10923	0.0510642	0.281785
AC108010.1	ENSG00000242588	-0.735894	0.281852	0.629204
AC108047.1	ENSG00000233654	0.00387596	0.992759	0.998272
AC108134.3	ENSG00000262370	1.35974	0.0312618	0.21887
AC108449.2	ENSG00000259366	-0.533706	0.294891	0.640366
AC108471.3	ENSG00000255458	-1.69164	0.00189354	0.0459989
AC108488.1	ENSG00000242282	0.194879	0.72233	0.903597
AC108488.2	ENSG00000286905	0.171348	0.7448	0.914186
AC108488.3	ENSG00000287126	-0.0986173	0.842981	0.950839
AC108519.1	ENSG00000288075	0.218673	0.738806	0.91161
AC108704.2	ENSG00000279500	-0.407741	0.53667	0.813472
AC108860.2	ENSG00000261437	-0.0423931	0.955712	0.988176
AC109322.1	ENSG00000255224	-0.859173	0.0458784	0.267774
AC109326.1	ENSG00000279602	-1.16403	0.111745	0.414455
AC109347.1	ENSG00000260526	-0.049285	0.927375	0.979705
AC109460.3	ENSG00000261067	0.0401595	0.946279	0.985659
AC110079.1	ENSG00000260404	0.197718	0.622812	0.859159
AC110285.2	ENSG00000262877	-1.14874	0.332065	0.676407
AC110285.6	ENSG00000279692	-1.03735	0.120012	0.429724
AC110774.1	ENSG00000279013	-3.06518	0.00746575	0.101174
AC110995.1	ENSG00000236120	1.25649	0.0615567	0.308831
AC111170.4	ENSG00000279801	0.0983106	0.914577	0.974825
AC112128.1	ENSG00000285943	-0.181184	0.795965	0.934948
AC112220.2	ENSG00000271643	0.797053	0.0410505	0.25197
AC112484.1	ENSG00000231305	-0.0864642	0.891625	0.967382
AC112484.5	ENSG00000287110	-0.357585	0.596748	0.847319
AC113189.4	ENSG00000272884	0.957436	0.244855	0.594571
AC113410.5	ENSG00000286408	-1.63031	0.00697662	0.0973041
AC113935.1	ENSG00000226084	0.686357	0.215395	0.563211
AC114271.1	ENSG00000274425	-0.904714	0.0413554	0.25255
AC114490.1	ENSG00000241014	0.615403	0.342358	0.685531
AC114490.2	ENSG00000271741	-0.279198	0.50881	0.796098
AC114490.3	ENSG00000284773	0.0742919	0.885844	0.966049
AC114980.1	ENSG00000251023	0.0636468	0.908149	0.972898
AC115223.1	ENSG00000243199	2.31266	0.00360976	0.0671855
AC115284.4	ENSG00000287707	-0.30591	0.75182	0.916708
AC116158.1	ENSG00000259326	-1.63711	0.0467995	0.270828
AC116158.3	ENSG00000286786	-1.70462	0.024563	0.192908
AC116347.1	ENSG00000238000	0.399034	0.394379	0.723231
AC116366.3	ENSG00000283782	-0.119405	0.827958	0.946139
AC116407.1	ENSG00000214708	-0.386565	0.580517	0.839273
AC116407.2	ENSG00000277511	0.255837	0.671416	0.879295
AC116407.4	ENSG00000280033	-0.624296	0.330585	0.674731
AC116533.1	ENSG00000244398	2.26497	0.034341	0.229698
AC116667.1	ENSG00000271009	-1.02897	0.150779	0.476422
AC116913.1	ENSG00000261351	-0.0506269	0.896551	0.9694
AC117489.1	ENSG00000278934	-3.11554	0.00725337	0.0995835
AC118281.1	ENSG00000288380	-0.0813916	0.89425	0.968332
AC118344.1	ENSG00000205041	-1.83314	0.0551454	0.292428
AC118344.4	ENSG00000279759	-0.662456	0.289433	0.635854
AC118549.1	ENSG00000036549	-0.354448	0.158682	0.488645
AC118553.1	ENSG00000228084	0.0418036	0.931934	0.981651
AC118553.2	ENSG00000283761	-0.0590121	0.889806	0.966904
AC119403.1	ENSG00000253392	0.235366	0.705017	0.895576
AC120049.1	ENSG00000267414	0.0391799	0.951151	0.987081
AC120053.1	ENSG00000271971	0.386295	0.401447	0.728368
AC120114.1	ENSG00000247735	-0.775316	0.113145	0.416217
AC120114.3	ENSG00000279789	-0.0606344	0.907218	0.972566
AC121338.2	ENSG00000278385	-1.60629	0.13541	0.452783
AC121761.1	ENSG00000257497	0.714433	0.182403	0.522143
AC122688.3	ENSG00000279233	-0.706291	0.223689	0.573545
AC122718.1	ENSG00000250461	1.80774	0.00627459	0.0917075
AC123768.3	ENSG00000262728	-1.16375	0.014371	0.14424
AC123768.4	ENSG00000276724	-0.62892	0.322173	0.667327
AC124016.2	ENSG00000272677	-0.599933	0.206582	0.55295
AC124016.3	ENSG00000273156	-0.63297	0.239877	0.590643
AC124045.1	ENSG00000272077	-0.411223	0.341964	0.685284
AC124242.1	ENSG00000245281	-0.839883	0.0453449	0.26642
AC124312.3	ENSG00000261069	-3.6567	0.0040063	0.0714169
AC124798.1	ENSG00000260196	-0.53285	0.465827	0.771312
AC124944.2	ENSG00000260261	-0.488583	0.555453	0.826398
AC125232.1	ENSG00000285793	0.0928932	0.788948	0.931758
AC125257.1	ENSG00000259623	-0.129784	0.746997	0.914647
AC125807.2	ENSG00000250899	1.03496	0.0649845	0.316511
AC126283.2	ENSG00000285330	1.55029	0.25941	0.608232
AC126474.2	ENSG00000280088	-0.0221145	0.94412	0.985148
AC126755.1	ENSG00000205746	-0.440951	0.556204	0.826641
AC126755.7	ENSG00000285628	-0.281193	0.759743	0.919804
AC127024.2	ENSG00000263603	-2.15575	0.0113406	0.125859
AC127024.5	ENSG00000266490	-0.579604	0.285576	0.632165
AC127024.8	ENSG00000280069	-0.528024	0.559681	0.828609
AC127070.2	ENSG00000250790	-2.43727	0.00728869	0.099745
AC127070.4	ENSG00000278949	-0.704026	0.327506	0.672098
AC127459.1	ENSG00000260566	0.758695	0.226453	0.576529
AC127496.7	ENSG00000280351	0.0666009	0.899371	0.970304
AC127502.1	ENSG00000215302	-0.290208	0.569652	0.834553
AC127502.2	ENSG00000270055	0.406705	0.579098	0.838944
AC129492.1	ENSG00000214999	-1.70903	0.130973	0.446465
AC129492.3	ENSG00000263620	-0.878376	0.0997449	0.391667
AC129507.2	ENSG00000262294	-1.85791	0.0680466	0.323762
AC130650.2	ENSG00000276564	-0.764126	0.275428	0.624333
AC131009.4	ENSG00000279283	-0.650621	0.413218	0.737711
AC131160.1	ENSG00000283765	-1.70324	0.0794786	0.349299
AC131212.2	ENSG00000279700	-0.943688	0.249826	0.599482
AC131212.3	ENSG00000280287	-0.335869	0.740722	0.911916
AC131392.1	ENSG00000198237	-0.719547	0.343551	0.687261
AC131649.2	ENSG00000279662	0.34303	0.782895	0.929632
AC132008.2	ENSG00000214135	0.206595	0.589126	0.842922
AC132192.2	ENSG00000268403	0.106827	0.830432	0.947451
AC132217.1	ENSG00000240801	0.832695	0.538501	0.814383
AC132872.1	ENSG00000260563	-0.786156	0.127427	0.440575
AC132872.5	ENSG00000287737	-1.31331	0.104129	0.400767
AC132938.4	ENSG00000265458	-0.321897	0.510302	0.797235
AC132938.6	ENSG00000279744	-1.09825	0.163635	0.495969
AC133552.2	ENSG00000262587	-0.843851	0.0155829	0.150757
AC133552.5	ENSG00000275494	-1.52846	0.0051259	0.0830903
AC133644.2	ENSG00000284879	0.341796	0.26158	0.61094
AC134043.3	ENSG00000279204	1.76006	0.013394	0.138214
AC134407.2	ENSG00000279573	0.800552	0.142362	0.462011
AC134407.3	ENSG00000279880	-0.775233	0.187211	0.528875
AC134878.2	ENSG00000278212	-1.49895	0.0457553	0.267612
AC135048.1	ENSG00000261487	-0.459408	0.502628	0.79283
AC135050.2	ENSG00000255439	-1.30155	0.25599	0.604728
AC135050.5	ENSG00000262766	-0.413017	0.488009	0.783277
AC135050.6	ENSG00000278133	0.379661	0.284737	0.631601
AC135178.3	ENSG00000263809	0.256838	0.709538	0.896875
AC135507.1	ENSG00000272182	0.323794	0.480358	0.780731
AC135977.1	ENSG00000226268	1.17103	0.0882052	0.367396
AC135983.3	ENSG00000223509	-0.116361	0.816674	0.941593
AC136352.8	ENSG00000278673	-0.142599	0.888051	0.966786
AC136475.1	ENSG00000251661	0.40539	0.664509	0.877592
AC136604.3	ENSG00000250999	-1.00983	0.115458	0.420485
AC136632.1	ENSG00000218227	0.824552	0.387694	0.719225
AC137630.1	ENSG00000223343	-1.89666	0.000452784	0.0199077
AC137630.4	ENSG00000273211	-1.49035	0.00361752	0.0671855
AC137834.1	ENSG00000258830	1.43348	0.18907	0.531388
AC138035.1	ENSG00000238035	-0.414661	0.470722	0.773673
AC138207.4	ENSG00000264456	0.660839	0.320216	0.665141
AC138207.8	ENSG00000266865	1.31942	0.109198	0.409145
AC138356.1	ENSG00000183154	0.0657064	0.906023	0.972093
AC138356.2	ENSG00000233170	-0.804629	0.170361	0.506017
AC138393.1	ENSG00000185495	-0.263125	0.550255	0.822106
AC138409.2	ENSG00000215158	-0.628517	0.402017	0.728755
AC138470.1	ENSG00000279103	0.340359	0.588943	0.84285
AC138649.1	ENSG00000274253	-3.18262	0.00942983	0.11533
AC138696.1	ENSG00000264668	0.386176	0.738756	0.91161
AC138866.1	ENSG00000253816	-1.89221	0.0904076	0.372413
AC138866.2	ENSG00000254701	-1.0661	0.197984	0.542537
AC138894.1	ENSG00000261832	-0.0595758	0.893193	0.96797
AC138932.1	ENSG00000183458	-0.66098	0.409267	0.733658
AC138932.3	ENSG00000258354	0.549924	0.553484	0.824839
AC138932.4	ENSG00000261819	0.0304111	0.973022	0.992193
AC138965.2	ENSG00000250820	-2.77872	0.0630578	0.3127
AC138965.3	ENSG00000280068	-2.38748	0.0971455	0.387276
AC138969.1	ENSG00000183889	0.0284275	0.962398	0.989948
AC138969.3	ENSG00000227827	-0.508222	0.534216	0.812074
AC139019.1	ENSG00000286535	0.0585185	0.903963	0.971413
AC139100.2	ENSG00000278000	0.219051	0.739339	0.91161
AC139256.3	ENSG00000270580	0.118263	0.838556	0.950267
AC139491.7	ENSG00000285476	-0.00646491	0.995649	0.999027
AC139495.2	ENSG00000250138	0.148058	0.847708	0.952762
AC139530.1	ENSG00000262049	-1.7098	0.000343938	0.0167563
AC139530.3	ENSG00000275902	-0.829198	0.112326	0.415236
AC139768.1	ENSG00000278126	-0.857379	0.081152	0.353008
AC139769.1	ENSG00000233836	1.86201	0.042022	0.254856
AC139795.1	ENSG00000246596	-0.924694	0.139611	0.458046
AC139795.2	ENSG00000247679	-0.381443	0.426514	0.746674
AC139887.2	ENSG00000249592	-0.85082	0.0664795	0.320054
AC140481.1	ENSG00000229797	-5.28245	6.62851e-07	0.00032027
AC141586.1	ENSG00000215154	-0.367534	0.326705	0.671901
AC141586.4	ENSG00000279057	-0.370183	0.56142	0.829314
AC142472.1	ENSG00000276728	-0.386784	0.32149	0.666458
AC144548.1	ENSG00000258210	0.00128853	0.997455	0.999584
AC144652.1	ENSG00000273117	-0.407325	0.41891	0.74205
AC144831.1	ENSG00000261888	0.818138	0.358098	0.698788
AC145124.1	ENSG00000255495	-0.239263	0.658063	0.874302
AC145207.5	ENSG00000263731	0.122494	0.811264	0.94117
AC145212.1	ENSG00000277400	-0.0954497	0.825483	0.945082
AC145285.6	ENSG00000275807	-0.883185	0.21412	0.561578
AC146944.1	ENSG00000196302	-0.659216	0.330674	0.674739
AC146944.3	ENSG00000269983	0.0807682	0.854166	0.955387
AC146949.1	ENSG00000235558	-1.45835	0.0957155	0.384361
AC147651.1	ENSG00000223855	-0.662349	0.522237	0.80563
AC156455.1	ENSG00000256546	-3.31813	0.000452963	0.0199077
AC159540.2	ENSG00000277701	-0.534695	0.538021	0.814283
AC211476.11	ENSG00000285702	-0.588544	0.197563	0.5421
AC211476.12	ENSG00000285886	-0.170361	0.82111	0.943556
AC211486.6	ENSG00000273598	-0.479066	0.36934	0.706367
AC231981.1	ENSG00000235078	-1.82659	0.00284262	0.0579182
AC232271.1	ENSG00000270012	-0.0941906	0.864456	0.958961
AC232271.3	ENSG00000286181	-0.12464	0.841272	0.950839
AC233699.1	ENSG00000261499	0.34549	0.358519	0.698788
AC233968.1	ENSG00000274615	0.0801986	0.835379	0.948977
AC234582.1	ENSG00000231064	-2.11458	0.0792764	0.348982
AC234782.4	ENSG00000288597	-0.416027	0.528125	0.808221
AC234917.3	ENSG00000287222	-0.40454	0.328155	0.672705
AC239809.3	ENSG00000227733	1.11677	0.337241	0.681259
AC240274.1	ENSG00000271254	0.0343667	0.932555	0.981651
AC240565.4	ENSG00000280279	0.19857	0.751012	0.916292
AC241377.4	ENSG00000281741	-0.809872	0.133478	0.450298
AC241585.2	ENSG00000281571	-0.838033	0.0967162	0.386089
AC241952.2	ENSG00000275131	-1.17222	0.00923764	0.113845
AC242376.2	ENSG00000274471	0.265639	0.668459	0.878949
AC242426.2	ENSG00000237188	-1.73299	0.0967476	0.386089
AC243919.1	ENSG00000237550	0.584953	0.375194	0.710875
AC243964.3	ENSG00000266903	0.54452	0.453214	0.763851
AC243964.4	ENSG00000279095	-0.756887	0.192891	0.535983
AC244033.2	ENSG00000285184	-0.830515	0.0442126	0.26247
AC244090.1	ENSG00000197180	-0.380091	0.447626	0.760375
AC244197.3	ENSG00000241489	-1.13205	0.286986	0.633083
AC244517.1	ENSG00000272108	0.0124275	0.990292	0.997285
AC244636.3	ENSG00000287757	-0.81277	0.394123	0.723036
AC244669.1	ENSG00000223804	-1.00258	0.256139	0.604832
AC245060.4	ENSG00000272779	0.0835422	0.815551	0.941446
AC245060.5	ENSG00000274422	0.184244	0.73537	0.910449
AC245060.7	ENSG00000286129	-0.523157	0.190746	0.533757
AC245100.4	ENSG00000231551	-0.149587	0.838093	0.949985
AC245100.8	ENSG00000280649	-0.729982	0.188324	0.530336
AC245140.2	ENSG00000280195	-0.753002	0.100571	0.392888
AC245297.1	ENSG00000215861	-1.14803	0.0986398	0.389994
AC245297.2	ENSG00000272755	0.172276	0.829805	0.947393
AC245297.4	ENSG00000274265	-0.579197	0.335249	0.679138
AC245407.2	ENSG00000287978	0.650713	0.371786	0.70826
AC245884.8	ENSG00000267838	0.0293301	0.967158	0.991049
ACAA1	ENSG00000060971	0.408168	0.474626	0.776912
ACAA2	ENSG00000167315	1.1928	0.0975955	0.388034
ACACA	ENSG00000278540	-0.287434	0.367106	0.704993
ACACB	ENSG00000076555	-0.0508605	0.946317	0.985659
ACAD10	ENSG00000111271	0.285575	0.422093	0.74461
ACAD11	ENSG00000240303	-0.143987	0.749471	0.915859
ACAD8	ENSG00000151498	0.569631	0.0472459	0.271756	2.11	0.0353	0.0809
ACAD9	ENSG00000177646	0.701925	0.021774	0.181015
ACADL	ENSG00000115361	2.36562	0.0630957	0.3127
ACADM	ENSG00000117054	0.742451	0.0989959	0.390616
ACADS	ENSG00000122971	0.919485	0.169393	0.504819
ACADSB	ENSG00000196177	-0.514627	0.363269	0.701865
ACADVL	ENSG00000072778	1.27573	0.0123761	0.132971
ACAN	ENSG00000157766	1.77983	0.0726279	0.334913
ACAP1	ENSG00000072818	0.297679	0.724106	0.903959	0.54	0.587	0.725
ACAP2	ENSG00000114331	-0.138207	0.648917	0.869091	-5.29	1.21e-07	1.03e-06
ACAP3	ENSG00000131584	-0.644683	0.280577	0.6284	-1.72	0.0857	0.169
ACAT1	ENSG00000075239	0.0939421	0.867098	0.960335
ACAT2	ENSG00000120437	1.06497	0.0310514	0.217741
ACBD3	ENSG00000182827	-0.0484115	0.856199	0.95601
ACBD4	ENSG00000181513	0.310009	0.492311	0.785853
ACBD5	ENSG00000107897	-0.244432	0.491344	0.785559
ACBD6	ENSG00000230124	-0.26175	0.431135	0.750085
ACBD7	ENSG00000176244	-1.1067	0.127573	0.44076
ACCS	ENSG00000110455	0.400291	0.601749	0.849939
ACD	ENSG00000102977	-0.672551	0.0829852	0.356596
ACE	ENSG00000159640	2.11469	0.0010856	0.0329824
ACE2	ENSG00000130234	-1.1637	0.277527	0.626029
ACER2	ENSG00000177076	-0.136035	0.776296	0.926978
ACER3	ENSG00000078124	0.746162	0.0509365	0.281504
ACHE	ENSG00000087085	0.922404	0.311869	0.657526
ACIN1	ENSG00000100813	0.0276571	0.932468	0.981651	0.76	0.448	0.605
ACKR1	ENSG00000213088	0.521463	0.692486	0.889203	1.77	0.0763	0.155
ACKR2	ENSG00000144648	-0.078662	0.929466	0.980823	-2.18	0.0293	0.0693
ACKR3	ENSG00000144476	1.01758	0.0992363	0.391042	4.35	1.39e-05	8.02e-05
ACKR4	ENSG00000129048	1.64862	0.0254899	0.1954	0.29	0.772	0.861
ACLY	ENSG00000131473	-0.325321	0.467868	0.772478
ACMSD	ENSG00000153086	-2.90408	0.0328712	0.224624
ACO1	ENSG00000122729	0.764662	0.139071	0.457746
ACO2	ENSG00000100412	0.618731	0.136591	0.455002
ACOT1	ENSG00000184227	0.720425	0.162687	0.494948
ACOT11	ENSG00000162390	0.361629	0.599093	0.848535	-1.79	0.0738	0.151
ACOT13	ENSG00000112304	0.203357	0.548408	0.821174
ACOT2	ENSG00000119673	0.104748	0.819078	0.94248
ACOT4	ENSG00000177465	2.04187	0.00585842	0.0878763
ACOT7	ENSG00000097021	0.288842	0.624036	0.859884
ACOT8	ENSG00000101473	-0.147517	0.634368	0.863337
ACOT9	ENSG00000123130	1.48534	0.000815188	0.0279392
ACOX1	ENSG00000161533	0.144419	0.676478	0.881677
ACOX2	ENSG00000168306	-0.630487	0.480414	0.780738
ACOX3	ENSG00000087008	0.231315	0.479543	0.780123
ACOXL-AS1	ENSG00000204581	-0.422414	0.444108	0.758809
ACP1	ENSG00000143727	0.189877	0.536889	0.813472
ACP2	ENSG00000134575	-0.267778	0.480942	0.780931
ACP3	ENSG00000014257	1.03882	0.441121	0.756758
ACP5	ENSG00000102575	0.866922	0.133987	0.451172
ACP6	ENSG00000162836	0.312277	0.44478	0.75888
ACRBP	ENSG00000111644	-0.222726	0.686417	0.88665
ACSF2	ENSG00000167107	1.08667	0.157015	0.485719
ACSF3	ENSG00000176715	-0.24624	0.520624	0.804187
ACSL1	ENSG00000151726	-0.842454	0.203155	0.549533
ACSL3	ENSG00000123983	-0.0363781	0.921327	0.977399
ACSL4	ENSG00000068366	-0.264716	0.46489	0.770821
ACSL5	ENSG00000197142	1.15082	0.133425	0.450222
ACSL6	ENSG00000164398	-1.69765	0.100335	0.392558
ACSM3	ENSG00000005187	1.94085	0.00967867	0.116555
ACSM5	ENSG00000183549	2.59734	0.0712853	0.332055
ACSS1	ENSG00000154930	1.41558	0.0104493	0.121656
ACSS2	ENSG00000131069	2.04386	6.05764e-05	0.00626903
ACSS3	ENSG00000111058	0.403392	0.643603	0.867078
ACTA2	ENSG00000107796	1.04317	0.183692	0.523966
ACTB	ENSG00000075624	0.731473	0.0372546	0.239554
ACTG1	ENSG00000184009	0.428374	0.263048	0.611946
ACTG1P1	ENSG00000178631	-1.58307	0.00796113	0.105148
ACTG1P17	ENSG00000259315	-0.615842	0.339196	0.682676
ACTG1P3	ENSG00000215388	-0.0572806	0.925961	0.979403
ACTG2	ENSG00000163017	3.36745	0.000137555	0.00946559
ACTL10	ENSG00000182584	-0.481638	0.464619	0.770661
ACTL6A	ENSG00000136518	0.396906	0.226602	0.576564	6.41	1.42e-10	1.96e-09
ACTL6B	ENSG00000077080	-6.74413	3.3047e-06	0.00100765	-13.6	3.87e-42	2.11e-39
ACTN1	ENSG00000072110	1.2576	0.00419457	0.0733014
ACTN2	ENSG00000077522	0.092457	0.941304	0.983787	0.48	0.632	0.758
ACTN4	ENSG00000130402	0.878143	0.0106655	0.1228
ACTR10	ENSG00000131966	-0.0710861	0.862859	0.958642
ACTR1A	ENSG00000138107	-0.203995	0.514239	0.799992
ACTR1B	ENSG00000115073	0.130783	0.674303	0.880778
ACTR2	ENSG00000138071	0.247023	0.379277	0.714097
ACTR3	ENSG00000115091	0.487928	0.0600559	0.304949
ACTR3B	ENSG00000133627	0.115104	0.739226	0.91161
ACTR3C	ENSG00000106526	-0.299927	0.527301	0.807664
ACTR5	ENSG00000101442	0.627189	0.0378463	0.241629	3.57	0.000358	0.0015
ACTR6	ENSG00000075089	0.0603018	0.836441	0.949574
ACTR8	ENSG00000113812	-0.411965	0.165593	0.498639
ACTRT3	ENSG00000184378	0.370008	0.556783	0.827176
ACVR1	ENSG00000115170	-6.09452e-05	0.999853	0.999909	-0.7	0.483	0.639
ACVR1B	ENSG00000135503	0.578289	0.0864432	0.364161	-2.5	0.0125	0.0332
ACVR1C	ENSG00000123612	-2.28714	0.0440449	0.261651
ACVR2A	ENSG00000121989	-0.180608	0.60284	0.850923	-1.07	0.283	0.434
ACVR2B	ENSG00000114739	-0.884894	0.0305286	0.215873	-0.5	0.621	0.751
ACVR2B-AS1	ENSG00000229589	-1.0656	0.0701349	0.329248
ACVRL1	ENSG00000139567	1.77824	0.000428518	0.0192634	1.64	0.102	0.194
ACY1	ENSG00000243989	1.13845	0.0941997	0.38073
ACYP1	ENSG00000119640	0.00807799	0.983185	0.994887
ACYP2	ENSG00000170634	-0.196766	0.622093	0.858856
AD000671.2	ENSG00000267120	1.15619	0.0755676	0.340574
ADA	ENSG00000196839	2.41388	5.35151e-08	7.28012e-05	6.27	3.58e-10	4.78e-09
ADA2	ENSG00000093072	-0.402015	0.604455	0.851708
ADAL	ENSG00000168803	0.171296	0.529493	0.80915
ADAM10	ENSG00000137845	0.364093	0.227861	0.578079	-2.7	0.00691	0.0201
ADAM11	ENSG00000073670	-0.135771	0.874804	0.962573	1.6	0.11	0.208
ADAM12	ENSG00000148848	0.460564	0.554554	0.825529
ADAM15	ENSG00000143537	0.967167	0.00398433	0.0711028
ADAM17	ENSG00000151694	0.332348	0.250248	0.599762	0.79	0.427	0.583
ADAM19	ENSG00000135074	-0.241118	0.700271	0.893274
ADAM1A	ENSG00000229186	-0.367163	0.525664	0.807236
ADAM20P1	ENSG00000259158	-0.789818	0.319255	0.664608
ADAM22	ENSG00000008277	-1.10922	0.144642	0.465768
ADAM23	ENSG00000114948	-2.05173	0.103302	0.399236
ADAM28	ENSG00000042980	0.55432	0.482234	0.780993
ADAM33	ENSG00000149451	1.89657	0.0635651	0.313342
ADAM8	ENSG00000151651	0.0969845	0.892934	0.96797
ADAM9	ENSG00000168615	1.11595	0.0103197	0.12096	0.57	0.57	0.709
ADAMDEC1	ENSG00000134028	-1.41832	0.276711	0.625306
ADAMTS1	ENSG00000154734	1.98546	0.000100506	0.00785973	-0.17	0.863	0.927
ADAMTS10	ENSG00000142303	2.4443	0.000201043	0.0121346
ADAMTS12	ENSG00000151388	-0.0702692	0.920359	0.976952
ADAMTS13	ENSG00000160323	-0.595274	0.409372	0.733658
ADAMTS14	ENSG00000138316	1.36084	0.178953	0.518801
ADAMTS15	ENSG00000166106	3.23429	2.84907e-05	0.0040964
ADAMTS17	ENSG00000140470	0.590716	0.497967	0.789748
ADAMTS18	ENSG00000140873	-2.18425	0.162731	0.494993
ADAMTS2	ENSG00000087116	-0.466702	0.540021	0.815534
ADAMTS3	ENSG00000156140	-0.370858	0.59629	0.847087
ADAMTS4	ENSG00000158859	2.03937	0.00360154	0.0671855
ADAMTS5	ENSG00000154736	1.25017	0.0682485	0.323786
ADAMTS6	ENSG00000049192	-1.42824	0.110844	0.411821
ADAMTS7	ENSG00000136378	0.905639	0.100194	0.392406
ADAMTS9	ENSG00000163638	0.927195	0.147795	0.471455
ADAMTS9-AS2	ENSG00000241684	0.686555	0.360275	0.700464
ADAMTSL1	ENSG00000178031	-0.319921	0.745856	0.914362
ADAMTSL2	ENSG00000197859	-2.33014	0.0199697	0.173376
ADAMTSL3	ENSG00000156218	-1.5924	0.102497	0.397686
ADAMTSL4	ENSG00000143382	0.36261	0.636091	0.864596
ADAMTSL4-AS1	ENSG00000203804	-0.525796	0.553045	0.824452
ADAMTSL5	ENSG00000185761	0.617941	0.406311	0.731609
ADAP1	ENSG00000105963	0.805169	0.271977	0.620315	3.69	0.000224	0.000997
ADAP2	ENSG00000184060	0.481492	0.225853	0.57595	-0.32	0.75	0.846
ADAR	ENSG00000160710	-0.429062	0.161621	0.493144
ADARB1	ENSG00000197381	0.539683	0.211122	0.558434
ADARB2	ENSG00000185736	-4.86235	0.000667406	0.0248615
ADAT1	ENSG00000065457	-0.336954	0.314164	0.659544
ADAT2	ENSG00000189007	0.699882	0.0559341	0.29493
ADAT3	ENSG00000213638	0.375441	0.319952	0.665061
ADCK1	ENSG00000063761	0.0868098	0.884402	0.965412
ADCK2	ENSG00000133597	0.275532	0.318259	0.66412
ADCK5	ENSG00000173137	0.59672	0.207409	0.55398
ADCY1	ENSG00000164742	-1.66858	0.0960237	0.385087	-2.36	0.0184	0.0465
ADCY10	ENSG00000143199	-0.258971	0.648373	0.86887	-2.89	0.00388	0.0122
ADCY10P1	ENSG00000161912	-0.0949502	0.898946	0.970209
ADCY2	ENSG00000078295	-4.09634	0.0122063	0.131387	-3.63	0.000289	0.00124
ADCY3	ENSG00000138031	0.479686	0.224779	0.574991	-1.27	0.203	0.338
ADCY4	ENSG00000129467	1.60372	0.00583713	0.0877751	1.8	0.0719	0.147
ADCY5	ENSG00000173175	-1.81656	0.0613376	0.308422	0.08	0.936	0.975
ADCY6	ENSG00000174233	0.55659	0.171022	0.506749	-1.51	0.131	0.238
ADCY7	ENSG00000121281	0.63646	0.328522	0.672881	0.67	0.506	0.659
ADCY9	ENSG00000162104	0.00188969	0.996149	0.999027	-0.34	0.732	0.835
ADCYAP1	ENSG00000141433	-4.60168	0.07725	0.344519	0.31	0.76	0.852
ADCYAP1R1	ENSG00000078549	0.777286	0.662515	0.87672	-0.33	0.738	0.839
ADD1	ENSG00000087274	-0.328999	0.159258	0.489729
ADD2	ENSG00000075340	-2.16735	0.142648	0.462291
ADD3	ENSG00000148700	0.71191	0.11082	0.411819
ADGRA2	ENSG00000020181	0.685043	0.210573	0.557741	1.34	0.18	0.307
ADGRA3	ENSG00000152990	0.267941	0.429937	0.749223	1.61	0.107	0.204
ADGRB1	ENSG00000181790	0.412755	0.777192	0.927413	1.63	0.103	0.196
ADGRB2	ENSG00000121753	1.04977	0.243884	0.593705	0.96	0.339	0.493
ADGRB3	ENSG00000135298	-2.54682	0.0595879	0.303955	-2.75	0.00588	0.0174
ADGRD1	ENSG00000111452	0.379267	0.725453	0.904554	-0.23	0.816	0.894
ADGRE1	ENSG00000174837	0.274425	0.799746	0.93616
ADGRE2	ENSG00000127507	0.537706	0.423675	0.745677
ADGRE4P	ENSG00000268758	-0.045142	0.953605	0.987685
ADGRE5	ENSG00000123146	1.57671	0.00640021	0.093082	4.58	4.7e-06	3e-05
ADGRF3	ENSG00000173567	-1.52825	0.16596	0.499487	-4	6.43e-05	0.000329
ADGRF5	ENSG00000069122	0.657726	0.288494	0.634724	-1.63	0.103	0.196
ADGRG1	ENSG00000205336	-0.93637	0.201405	0.547388	-0.76	0.449	0.606
ADGRG2	ENSG00000173698	-0.374495	0.839929	0.950616	-3.97	7.1e-05	0.000359
ADGRG3	ENSG00000182885	0.743884	0.425326	0.746101	0.1	0.918	0.964
ADGRG5	ENSG00000159618	-0.352383	0.690332	0.888332	-2.64	0.00834	0.0235
ADGRG6	ENSG00000112414	0.0659767	0.957465	0.988833	0.7	0.484	0.639
ADGRL1	ENSG00000072071	-1.08301	0.0180509	0.164297	-7.2	5.87e-13	1.19e-11
ADGRL2	ENSG00000117114	0.201015	0.627821	0.860832	-0.54	0.588	0.725
ADGRL3	ENSG00000150471	-0.48908	0.616531	0.857721	1.65	0.099	0.19
ADGRL4	ENSG00000162618	1.44217	0.0113667	0.125952	0.06	0.951	0.982
ADGRV1	ENSG00000164199	-2.49326	0.00255374	0.055113	-8.32	8.91e-17	3.02e-15
ADH1B	ENSG00000196616	-0.999451	0.542815	0.817551
ADH1C	ENSG00000248144	-0.550882	0.786634	0.931188
ADH5	ENSG00000197894	0.373389	0.333005	0.677259
ADH6	ENSG00000172955	-1.19714	0.584231	0.841036
ADHFE1	ENSG00000147576	-0.917149	0.351211	0.693084
ADI1	ENSG00000182551	-0.0498794	0.935871	0.982672
ADIPOR1	ENSG00000159346	0.05527	0.857398	0.956388	2.46	0.0138	0.0361
ADIPOR2	ENSG00000006831	0.447542	0.161613	0.493144	-2.29	0.0219	0.0538
ADIRF	ENSG00000148671	2.21089	0.00745476	0.101102
ADIRF-AS1	ENSG00000272734	1.13642	0.144364	0.465261
ADK	ENSG00000156110	0.0153105	0.974063	0.992193
ADM	ENSG00000148926	0.322552	0.70577	0.895633	1.07	0.285	0.436
ADM2	ENSG00000128165	0.289146	0.750746	0.916222	5.04	4.59e-07	3.45e-06
ADM5	ENSG00000224420	0.467139	0.494851	0.787212
ADNP	ENSG00000101126	-0.179464	0.454186	0.764462	-3.78	0.000159	0.000734
ADNP2	ENSG00000101544	-0.401647	0.135454	0.452783	-2.87	0.00406	0.0126
ADNP-AS1	ENSG00000259456	-0.0668625	0.88676	0.96649
ADO	ENSG00000181915	0.0848553	0.748681	0.915532
ADORA1	ENSG00000163485	1.8916	0.044079	0.261765	3.88	0.000105	0.000511
ADORA2A	ENSG00000128271	-0.0610697	0.940638	0.983749	-0.19	0.848	0.918
ADORA2B	ENSG00000170425	0.0566603	0.950207	0.98689	-0.1	0.919	0.965
ADORA3	ENSG00000282608	0.441121	0.478291	0.779377
ADPGK	ENSG00000159322	0.249104	0.379723	0.71416
ADPRH	ENSG00000144843	1.17	0.00115383	0.03386
ADPRHL1	ENSG00000153531	1.6949	0.00787833	0.104679
ADPRM	ENSG00000170222	0.597572	0.160531	0.491431
ADPRS	ENSG00000116863	0.413216	0.242711	0.593054
ADRA1A	ENSG00000120907	-0.387106	0.756541	0.918993	-3.64	0.000275	0.00119
ADRA1B	ENSG00000170214	0.471077	0.563318	0.830651	-0.32	0.75	0.846
ADRA2A	ENSG00000150594	-0.741452	0.513623	0.799739	0.65	0.518	0.668
ADRA2B	ENSG00000274286	1.8125	0.0132589	0.13777	1.05	0.294	0.445
ADRA2C	ENSG00000184160	2.40289	0.0146204	0.146073	1.22	0.224	0.363
ADRB1	ENSG00000043591	-3.40797	0.00246716	0.0542215	-0.12	0.908	0.958
ADRB2	ENSG00000169252	0.138589	0.841948	0.950839	-0.23	0.818	0.896
ADRM1	ENSG00000130706	0.397982	0.259646	0.608499
ADSL	ENSG00000239900	0.361921	0.365172	0.703416
ADSS1	ENSG00000185100	-1.93384	0.0852743	0.361823
ADSS2	ENSG00000035687	0.304778	0.37156	0.708212
AEBP1	ENSG00000106624	1.279	0.123533	0.434779	2.18	0.029	0.0687
AEBP2	ENSG00000139154	-0.253178	0.455421	0.764916	-1.29	0.197	0.33
AEN	ENSG00000181026	-0.295044	0.484055	0.781854	-0.61	0.539	0.686
AF001548.2	ENSG00000263335	-0.0097485	0.987145	0.99588
AF064858.1	ENSG00000235888	-1.50262	0.0736551	0.336569
AF111167.2	ENSG00000259319	-1.31454	0.139615	0.458046
AF111169.1	ENSG00000258610	-0.156183	0.879309	0.963676
AF117829.1	ENSG00000251136	0.371445	0.617233	0.858129
AF127577.4	ENSG00000235609	-0.586854	0.277852	0.626284
AF131215.5	ENSG00000255310	0.20351	0.788727	0.931586
AF131215.6	ENSG00000269918	0.205166	0.787464	0.931238
AF235103.3	ENSG00000286681	-0.204346	0.681813	0.884453
AF274858.1	ENSG00000260081	-1.70264	0.00203672	0.0480324
AFAP1	ENSG00000196526	0.327647	0.394079	0.723036
AFAP1L1	ENSG00000157510	1.4648	0.000794903	0.0274032
AFAP1L2	ENSG00000169129	1.08875	0.0397052	0.248298	2.72	0.00647	0.0189
AFDN	ENSG00000130396	-0.248915	0.572658	0.836289	-5.64	1.72e-08	1.68e-07
AFDN-DT	ENSG00000198221	0.347198	0.632194	0.86264
AFF1	ENSG00000172493	-0.0010532	0.998076	0.999723	-6.52	7.13e-11	1.05e-09
AFF2	ENSG00000155966	-0.727751	0.68804	0.886944
AFF3	ENSG00000144218	-3.77821	0.00779568	0.103868	-2.83	0.00464	0.0142
AFF4	ENSG00000072364	-1.10467	0.0021673	0.0500375	-10.56	4.72e-26	4.16e-24
AFG1L	ENSG00000135537	-0.232388	0.584308	0.841078
AFG3L1P	ENSG00000223959	-0.0241755	0.959972	0.989145
AFG3L2	ENSG00000141385	0.535565	0.0709127	0.33109
AFMID	ENSG00000183077	0.70449	0.214741	0.562204
AFTPH	ENSG00000119844	0.321816	0.241897	0.592723
AGA	ENSG00000038002	0.229259	0.587201	0.842151
AGAP1	ENSG00000157985	-0.617925	0.177575	0.516516	-2.7	0.00697	0.0202
AGAP10P	ENSG00000230869	0.655338	0.11724	0.423748
AGAP11	ENSG00000271880	1.66337	0.00583099	0.0877751	0.15	0.878	0.938
AGAP12P	ENSG00000265018	0.871949	0.0978624	0.388746
AGAP14P	ENSG00000279058	1.43643	0.011918	0.129307
AGAP2	ENSG00000135439	0.615345	0.348883	0.690852	0.7	0.485	0.641
AGAP2-AS1	ENSG00000255737	-0.616097	0.181595	0.521517
AGAP3	ENSG00000133612	-0.343855	0.363141	0.701846	-2.06	0.0394	0.0891
AGAP4	ENSG00000188234	0.0146864	0.971442	0.992062	0.07	0.945	0.981
AGAP5	ENSG00000172650	0.191939	0.696965	0.891625	-0.6	0.551	0.695
AGAP6	ENSG00000204149	0.44526	0.303186	0.64882	1.66	0.0971	0.187
AGAP7P	ENSG00000264204	0.703572	0.272861	0.621529
AGAP9	ENSG00000204172	0.77724	0.135925	0.453481	-0.71	0.48	0.636
AGBL2	ENSG00000165923	0.329206	0.655241	0.872388
AGBL3	ENSG00000146856	-0.0583135	0.90362	0.971351
AGBL4	ENSG00000186094	-3.35983	1.55906e-07	0.000145116
AGBL5	ENSG00000084693	0.0276356	0.932582	0.981651
AGER	ENSG00000204305	0.301163	0.685759	0.886329	3.82	0.000134	0.000628
AGFG1	ENSG00000173744	0.713016	0.0393285	0.247078	1.69	0.0911	0.178
AGFG2	ENSG00000106351	-0.736904	0.286184	0.632329	-1.55	0.121	0.225
AGGF1	ENSG00000164252	0.188292	0.42961	0.749126
AGGF1P1	ENSG00000214273	-1.9219	0.0693579	0.327005
AGGF1P2	ENSG00000233435	-1.52231	0.109437	0.409742
AGK	ENSG00000006530	-0.0888612	0.672027	0.879704	-1.5	0.133	0.241
AGL	ENSG00000162688	0.205179	0.583729	0.840793
AGMAT	ENSG00000116771	0.4483	0.68591	0.886331
AGMO	ENSG00000187546	-0.259399	0.879389	0.963676
AGO1	ENSG00000092847	-0.385174	0.20045	0.546302	-0.62	0.534	0.683
AGO2	ENSG00000123908	-0.237345	0.6072	0.853386	0.61	0.541	0.688
AGO3	ENSG00000126070	-0.54336	0.115484	0.420494
AGO4	ENSG00000134698	0.379744	0.249596	0.59909
AGPAT1	ENSG00000204310	0.0239747	0.948084	0.98615	2.01	0.044	0.0981
AGPAT2	ENSG00000169692	0.648225	0.222033	0.57146	1.47	0.143	0.255
AGPAT3	ENSG00000160216	0.485877	0.206223	0.552772
AGPAT4	ENSG00000026652	-0.708959	0.474334	0.776722
AGPAT5	ENSG00000155189	-0.610113	0.117196	0.423672
AGPS	ENSG00000018510	0.147901	0.633088	0.86264
AGR2	ENSG00000106541	-3.26933	0.233579	0.583534
AGRN	ENSG00000188157	0.833517	0.129326	0.443671	4.21	2.53e-05	0.00014
AGT	ENSG00000135744	-2.60026	0.0537786	0.288112	-0.48	0.632	0.757
AGTPBP1	ENSG00000135049	-0.27469	0.399907	0.727309
AGTR1	ENSG00000144891	1.00591	0.38494	0.717957	1.44	0.15	0.266
AGTRAP	ENSG00000177674	1.15401	0.00314199	0.0621545
AGXT	ENSG00000172482	-2.13061	0.452837	0.763618
AHCTF1	ENSG00000153207	-0.352865	0.24011	0.590991	-0.32	0.75	0.846
AHCTF1P1	ENSG00000226121	0.616656	0.383281	0.716371
AHCY	ENSG00000101444	0.961331	0.0564535	0.296343
AHCYL1	ENSG00000168710	0.0995831	0.754935	0.918544
AHCYL2	ENSG00000158467	0.157914	0.692205	0.889203
AHDC1	ENSG00000126705	-0.357197	0.369191	0.70628
AHI1	ENSG00000135541	-0.887431	0.032527	0.223881
AHK	ENSG00000124942	1.19875	0.143285	0.463111
AHK2	ENSG00000185567	4.00159	1.67061e-05	0.00292522
AHR	ENSG00000106546	0.825849	0.0729263	0.335165	1.53	0.125	0.23
AHRR	ENSG00000286169	-1.20585	0.130631	0.445815	1.41	0.157	0.276
AHSA1	ENSG00000100591	-0.0722665	0.846396	0.952096
AHSA2P	ENSG00000173209	0.538689	0.377978	0.713018
AHSG	ENSG00000145192	-3.09277	0.268021	0.616047
AIDA	ENSG00000186063	0.103514	0.649508	0.869117	2.48	0.0132	0.0349
AIDAP2	ENSG00000251429	0.741073	0.285934	0.63219
AIF1	ENSG00000204472	0.193636	0.755054	0.918606
AIF1L	ENSG00000126878	0.782791	0.304974	0.650677
AIFM1	ENSG00000156709	0.693902	0.0627991	0.312243	1.1	0.271	0.42
AIFM2	ENSG00000042286	0.502274	0.293299	0.638336	0.66	0.508	0.661
AIFM3	ENSG00000183773	0.279755	0.7535	0.917365	0.02	0.982	0.993
AIG1	ENSG00000146416	-0.129697	0.717243	0.900438
AIMP1	ENSG00000164022	0.0765897	0.75241	0.916827	-0.56	0.574	0.713
AIMP2	ENSG00000106305	0.328068	0.377729	0.713018
AIP	ENSG00000110711	0.158335	0.672657	0.880095	3.9	9.47e-05	0.000464
AJ003147.3	ENSG00000279330	0.463478	0.49548	0.787929
AJ239328.1	ENSG00000280604	-2.70072	0.0139613	0.141737
AJAP1	ENSG00000196581	-1.89812	0.216839	0.56531
AJM1	ENSG00000232434	-1.84916	0.0183683	0.165568
AJUBA	ENSG00000129474	1.87914	0.00199998	0.0475398	5.83	5.48e-09	5.81e-08
AK1	ENSG00000106992	-0.355067	0.398997	0.726327
AK2	ENSG00000004455	0.545426	0.0472493	0.271756
AK3	ENSG00000147853	0.350234	0.295493	0.640602
AK3P3	ENSG00000230042	0.420367	0.495675	0.788028
AK4	ENSG00000162433	-0.529931	0.520526	0.804115
AK4P1	ENSG00000263535	-0.448182	0.560343	0.828913
AK5	ENSG00000154027	-1.20311	0.22663	0.576564
AK6	ENSG00000085231	0.502473	0.141133	0.460693
AK7	ENSG00000140057	-0.334298	0.622045	0.858856
AK8	ENSG00000165695	-0.0797557	0.915964	0.974893
AK9	ENSG00000155085	-1.12382	0.0228367	0.185686
AKAP1	ENSG00000121057	0.2578	0.348995	0.690918
AKAP10	ENSG00000108599	0.0560583	0.809111	0.940523	-2.34	0.0194	0.0487
AKAP11	ENSG00000023516	-0.879017	0.0727067	0.334913	-9.56	1.22e-21	6.97e-20
AKAP12	ENSG00000131016	-0.161039	0.81254	0.941195	-0.98	0.328	0.483
AKAP13	ENSG00000170776	-0.0936593	0.86956	0.960776	-1.5	0.132	0.24
AKAP17A	ENSG00000197976	0.249665	0.560971	0.829277	2.49	0.0127	0.0338
AKAP3	ENSG00000111254	-0.00925325	0.990013	0.99723	-0.34	0.737	0.839
AKAP5	ENSG00000179841	-0.410085	0.507149	0.795492	-0.03	0.973	0.991
AKAP6	ENSG00000151320	-1.78365	0.0140294	0.142044
AKAP7	ENSG00000118507	0.406558	0.497789	0.789614	2.18	0.0296	0.07
AKAP8	ENSG00000105127	0.467154	0.071374	0.332258	1.76	0.0788	0.158
AKAP8L	ENSG00000011243	-0.203344	0.565232	0.831624
AKAP9	ENSG00000127914	-0.132464	0.781758	0.929156	-8.97	2.88e-19	1.29e-17
AKIP1	ENSG00000166452	0.272778	0.377072	0.712668
AKIRIN1	ENSG00000174574	-0.278859	0.311787	0.657519
AKIRIN2	ENSG00000135334	-0.235208	0.38953	0.720356	6.67	2.49e-11	4e-10
AK	ENSG00000106948	0.501831	0.342683	0.686011	3.36	0.000785	0.003
AKR1A1	ENSG00000117448	0.304176	0.448453	0.761137
AKR1B1	ENSG00000085662	0.442575	0.481451	0.780981
AKR1B10	ENSG00000198074	2.79278	0.0793831	0.349139
AKR1C1	ENSG00000187134	2.11628	0.034242	0.229218
AKR1C2	ENSG00000151632	2.28708	0.0155656	0.150749
AKR1C3	ENSG00000196139	3.17654	3.35169e-05	0.00445674
AKR1C4	ENSG00000198610	-2.86126	0.16122	0.492651
AKR1E2	ENSG00000165568	2.30012	0.00280002	0.0575127
AKR7A2	ENSG00000053371	-0.0371201	0.931854	0.981651
AKR7A3	ENSG00000162482	0.424036	0.755521	0.918624
AKR7L	ENSG00000211454	0.969831	0.326605	0.671785
AKT1	ENSG00000142208	0.155411	0.586625	0.842151	1.66	0.0972	0.188
AKT1S1	ENSG00000204673	0.562321	0.0730074	0.335165	1.25	0.212	0.349
AKT2	ENSG00000105221	0.0331734	0.932404	0.981651	1.45	0.148	0.263
AKT3	ENSG00000117020	-1.88443	0.00062951	0.0241154	-5.45	4.97e-08	4.48e-07
AKTIP	ENSG00000166971	-0.464755	0.266191	0.614168
AL008721.2	ENSG00000272977	0.506044	0.395045	0.723413
AL008729.1	ENSG00000215022	-0.474649	0.50291	0.79283
AL009174.1	ENSG00000227008	1.2409	0.19796	0.542537
AL009178.2	ENSG00000269155	0.599385	0.562093	0.830044
AL020996.1	ENSG00000228172	-1.33882	0.0180073	0.163985
AL021328.1	ENSG00000269985	-1.95826	0.131687	0.44747
AL021368.2	ENSG00000272316	-0.248762	0.651426	0.87006
AL021368.4	ENSG00000283352	-0.872766	0.0728228	0.335104
AL021707.2	ENSG00000228274	0.00834315	0.990546	0.99737
AL021707.6	ENSG00000272669	0.526613	0.477215	0.778556
AL022069.3	ENSG00000286760	-0.0706226	0.907233	0.972566
AL022162.1	ENSG00000287024	-1.90791	0.00366218	0.0677082
AL022238.4	ENSG00000284431	0.294116	0.707533	0.896005
AL022311.1	ENSG00000279738	0.190325	0.643155	0.867078
AL022322.1	ENSG00000272720	-0.130939	0.881391	0.964001
AL022324.2	ENSG00000231466	0.212938	0.717967	0.900897
AL022328.2	ENSG00000273137	-0.641929	0.367736	0.705168
AL022328.4	ENSG00000273253	-1.60767	0.00991991	0.118456
AL022345.4	ENSG00000285884	-0.893174	0.100226	0.392406
AL023284.4	ENSG00000260418	0.135284	0.783057	0.929632
AL023806.1	ENSG00000270638	-2.31858	7.64295e-05	0.00679661
AL024498.1	ENSG00000272097	-1.15188	0.0294661	0.211833
AL024507.3	ENSG00000272476	0.222809	0.670844	0.879276
AL024508.1	ENSG00000272189	-0.0430833	0.948149	0.98615
AL031009.1	ENSG00000278987	-0.731399	0.263443	0.612405
AL031058.1	ENSG00000261189	0.0865103	0.911848	0.973912
AL031118.1	ENSG00000271755	-0.396153	0.519649	0.803672
AL031123.2	ENSG00000261211	-1.44062	0.0290071	0.210415
AL031282.2	ENSG00000268575	0.24783	0.67836	0.882478
AL031432.4	ENSG00000284602	-0.748957	0.232478	0.582347
AL031587.5	ENSG00000278948	1.47458	0.00348192	0.0654386
AL031595.3	ENSG00000280434	-1.68574	0.0957669	0.384481
AL031658.2	ENSG00000278012	-3.48917	0.000183298	0.0114952
AL031708.1	ENSG00000261732	-0.854522	0.100118	0.392332
AL031775.1	ENSG00000272345	0.176694	0.630775	0.862408
AL031777.2	ENSG00000282988	0.0390765	0.970158	0.991963
AL031963.3	ENSG00000272277	-0.575205	0.310101	0.655449
AL031985.3	ENSG00000260920	0.281925	0.576102	0.837721
AL035071.1	ENSG00000260257	-0.425409	0.399966	0.727341
AL035252.4	ENSG00000277938	-0.860979	0.0971897	0.387276
AL035530.2	ENSG00000271913	-1.04927	0.0806034	0.351984
AL035587.2	ENSG00000287825	-1.0744	0.038698	0.244689
AL049597.2	ENSG00000261737	-0.0890925	0.879901	0.96368
AL049776.1	ENSG00000279434	-0.314354	0.61396	0.856692
AL049779.4	ENSG00000286861	-0.612164	0.277332	0.625908
AL049780.3	ENSG00000279594	-0.401147	0.606486	0.852803
AL049796.1	ENSG00000260464	-0.95003	0.0775549	0.344898
AL049828.1	ENSG00000258526	-2.01323	0.0236521	0.189356
AL049838.1	ENSG00000259969	-0.375182	0.578671	0.838904
AL049839.2	ENSG00000273259	-0.586221	0.728358	0.906092
AL049840.5	ENSG00000269940	0.22479	0.597667	0.848007
AL049840.6	ENSG00000269958	0.493161	0.17577	0.514057
AL050309.1	ENSG00000227486	0.274085	0.706122	0.895674
AL050341.2	ENSG00000259943	-0.78053	0.0742648	0.338522
AL050343.2	ENSG00000266993	-0.353664	0.460051	0.76719
AL078590.2	ENSG00000232310	0.10514	0.87862	0.963676
AL078621.3	ENSG00000279267	0.198593	0.707961	0.896163
AL080250.1	ENSG00000225793	-1.19386	0.0610297	0.30811
AL080276.2	ENSG00000227627	-1.15768	0.0524924	0.284636
AL080317.1	ENSG00000271789	-0.106621	0.867834	0.960707
AL080317.2	ENSG00000272356	0.00309259	0.995746	0.999027
AL096701.3	ENSG00000240591	0.290506	0.654493	0.872115
AL096701.4	ENSG00000287817	-0.806599	0.107982	0.407273
AL096711.2	ENSG00000255330	-3.78025	0.000824606	0.0281722
AL096870.10	ENSG00000288044	-0.2787	0.668408	0.878949
AL096870.2	ENSG00000260669	-0.416696	0.249297	0.59909
AL109615.4	ENSG00000287562	0.16912	0.769691	0.923748
AL109627.1	ENSG00000288398	0.0998679	0.774832	0.926059
AL109811.1	ENSG00000226849	0.192612	0.783544	0.929745
AL109811.2	ENSG00000271895	0.0481855	0.925087	0.979064
AL109918.1	ENSG00000216775	0.432158	0.482286	0.780993
AL109976.1	ENSG00000277287	0.567389	0.456278	0.765546
AL110114.1	ENSG00000286787	-1.19057	0.104761	0.401907
AL117332.1	ENSG00000275457	-0.13053	0.823989	0.944455
AL117336.2	ENSG00000271335	-0.16099	0.743709	0.913772
AL117339.3	ENSG00000272983	-1.21422	0.0649138	0.316381
AL117339.4	ENSG00000283930	-0.38937	0.358014	0.698788
AL117344.2	ENSG00000286482	-0.471663	0.571961	0.835893
AL117379.1	ENSG00000273759	-0.380153	0.531546	0.810657
AL118506.1	ENSG00000268858	-0.70987	0.0477379	0.273226
AL118516.1	ENSG00000260708	-1.34845	0.0483306	0.274634
AL118558.3	ENSG00000271780	-1.06936	0.0163606	0.154313
AL118558.4	ENSG00000272444	-2.26979	6.43902e-05	0.00643356
AL121583.1	ENSG00000277692	-0.368841	0.485382	0.782567
AL121594.1	ENSG00000258790	0.241596	0.457423	0.765945
AL121603.2	ENSG00000258738	0.804398	0.0507711	0.280765
AL121753.2	ENSG00000279253	0.541542	0.232963	0.58249
AL121832.2	ENSG00000273619	-1.72295	0.00153304	0.0402252
AL121832.3	ENSG00000275437	-0.826224	0.445674	0.75922
AL121839.2	ENSG00000260711	1.05375	0.208881	0.555665
AL121845.3	ENSG00000273154	-0.327383	0.682453	0.884657
AL121900.1	ENSG00000284776	0.09116	0.87116	0.961603
AL121929.3	ENSG00000273108	-3.81216	0.000146131	0.00990724
AL121933.2	ENSG00000286646	-0.118842	0.859619	0.957387
AL121944.2	ENSG00000272009	0.0437129	0.940952	0.983787
AL122035.1	ENSG00000258824	-0.484175	0.345123	0.688496
AL122035.2	ENSG00000272909	-0.622622	0.374831	0.710719
AL132639.2	ENSG00000258940	-0.998254	0.0937553	0.379593
AL132656.1	ENSG00000224886	-1.30824	0.0359189	0.235269
AL132656.2	ENSG00000244733	0.259357	0.687075	0.886734
AL132656.4	ENSG00000280355	-1.16863	0.0320753	0.221642
AL132780.4	ENSG00000279656	0.139836	0.866478	0.960069
AL132780.5	ENSG00000280129	-1.03561	0.0979548	0.38885
AL132800.1	ENSG00000258744	-0.934689	0.0544288	0.290176
AL133216.2	ENSG00000276805	0.165887	0.685204	0.886329
AL133243.2	ENSG00000276334	-1.00628	0.0870527	0.364903
AL133243.3	ENSG00000276517	-1.1225	0.129813	0.444397
AL133243.4	ENSG00000279544	-1.90572	0.0529996	0.286023
AL133338.1	ENSG00000260000	-1.66516	0.00595601	0.0886532
AL133352.1	ENSG00000255339	-0.129167	0.832439	0.948078
AL133353.2	ENSG00000285932	-0.880506	0.132229	0.448497
AL133355.1	ENSG00000260461	0.0572633	0.909853	0.973545
AL133367.1	ENSG00000260285	-2.50094	0.00247117	0.0542215
AL133410.1	ENSG00000227388	-1.31644	0.0795494	0.349523
AL133477.1	ENSG00000286835	-0.900529	0.0991404	0.390751
AL133517.1	ENSG00000232450	-0.496231	0.409003	0.733522
AL133520.1	ENSG00000273893	-0.543481	0.1893	0.531768
AL135905.1	ENSG00000266680	0.2251	0.665453	0.877725
AL135905.2	ENSG00000285976	0.152731	0.707287	0.895968
AL135910.1	ENSG00000272848	0.5172	0.489009	0.783699
AL135925.1	ENSG00000272447	-1.1366	0.000631352	0.0241154
AL135999.1	ENSG00000258727	3.90864	0.00214146	0.0497087
AL136038.6	ENSG00000270878	0.0777761	0.894758	0.968518
AL136038.7	ENSG00000274015	-0.746733	0.192753	0.535983
AL136040.1	ENSG00000273783	-1.19024	0.0294582	0.211833
AL136116.3	ENSG00000217648	-0.0571394	0.905489	0.971875
AL136162.1	ENSG00000271888	-2.19273	0.000336196	0.0165616
AL136169.1	ENSG00000286964	0.355353	0.639054	0.865732
AL136295.4	ENSG00000259522	0.162673	0.731705	0.908149
AL136295.5	ENSG00000259529	-0.352924	0.377894	0.713018
AL136295.6	ENSG00000276698	-1.17033	0.0116281	0.127491
AL136295.7	ENSG00000278784	-0.344048	0.414331	0.738185
AL136419.1	ENSG00000285467	-0.0733017	0.911207	0.973904
AL136419.3	ENSG00000286931	-2.1209	0.0028157	0.0577006
AL136981.2	ENSG00000275318	-0.938998	0.15786	0.487157
AL137002.2	ENSG00000283828	0.349547	0.571791	0.835713
AL137003.1	ENSG00000272341	1.27982	0.0239107	0.190727
AL137058.2	ENSG00000273784	-0.562138	0.215412	0.563211
AL137060.3	ENSG00000274270	-1.33886	0.0686405	0.324815
AL137077.2	ENSG00000283078	-1.23374	0.0247283	0.193334
AL137127.1	ENSG00000272084	0.158765	0.760976	0.920078
AL137129.1	ENSG00000258964	1.1509	0.120153	0.429877
AL137186.2	ENSG00000232807	1.50651	0.0120763	0.1304
AL137782.1	ENSG00000261553	-1.28187	0.120207	0.429877
AL137847.1	ENSG00000229109	-2.25908	0.0204951	0.175694
AL138724.2	ENSG00000272269	0.191021	0.690666	0.888475
AL138756.1	ENSG00000259953	-0.512516	0.282477	0.629906
AL138762.2	ENSG00000272572	-1.24481	0.043794	0.260949
AL138820.1	ENSG00000277151	-0.73691	0.368574	0.705799
AL139011.2	ENSG00000258465	0.509086	0.554494	0.825529
AL139089.1	ENSG00000273723	0.109401	0.839816	0.950616
AL139220.2	ENSG00000230615	0.713597	0.301354	0.647092
AL139246.5	ENSG00000272449	-1.11716	0.0804209	0.351719
AL139260.1	ENSG00000228436	-0.12442	0.815044	0.941446
AL139274.2	ENSG00000272008	-0.852608	0.137462	0.456443
AL139353.1	ENSG00000203546	-0.621988	0.27633	0.624959
AL139383.1	ENSG00000230490	-0.496862	0.580867	0.839345
AL139384.1	ENSG00000274922	-0.282292	0.513862	0.799739
AL139384.2	ENSG00000277159	-0.648359	0.344634	0.68814
AL139393.3	ENSG00000272841	-0.316962	0.61511	0.857017
AL139407.1	ENSG00000277687	-0.495703	0.468088	0.772647
AL139424.2	ENSG00000284642	-0.15861	0.720735	0.902433
AL157392.3	ENSG00000239665	-0.173333	0.695371	0.89036
AL157400.5	ENSG00000249962	-0.422725	0.460546	0.767495
AL157935.3	ENSG00000257524	0.0815742	0.860978	0.958119
AL158050.1	ENSG00000232702	0.517888	0.444744	0.75888
AL158071.5	ENSG00000273381	0.319864	0.685574	0.886329
AL158163.1	ENSG00000270589	-0.228389	0.660722	0.875866
AL158206.1	ENSG00000260912	0.545828	0.141042	0.460688
AL158212.3	ENSG00000260917	-0.0278957	0.942169	0.984128
AL159169.2	ENSG00000272871	-0.154329	0.802624	0.937481
AL160006.1	ENSG00000258634	0.504014	0.183922	0.524198
AL160314.2	ENSG00000258458	-1.15815	0.0899546	0.371876
AL161421.1	ENSG00000275202	0.0253698	0.970361	0.992008
AL161457.2	ENSG00000233178	-0.748407	0.124301	0.435799
AL161729.1	ENSG00000271155	-1.74916	0.0159733	0.15262
AL161756.1	ENSG00000214770	-1.10454	0.0901204	0.372118
AL161772.1	ENSG00000278291	0.0928246	0.881819	0.964379
AL161891.1	ENSG00000276672	-0.502876	0.538334	0.814375
AL161910.1	ENSG00000285907	-0.667813	0.341127	0.684387
AL162171.1	ENSG00000258789	-1.78057	0.0769494	0.343997
AL162171.3	ENSG00000278576	-1.62698	0.0522717	0.284263
AL162231.1	ENSG00000187186	-1.35663	0.0170288	0.158003
AL162231.2	ENSG00000230074	0.0837878	0.869491	0.960759
AL162231.4	ENSG00000261215	-0.132994	0.844049	0.951371
AL162258.1	ENSG00000271853	1.46604	0.0246679	0.193032
AL162258.2	ENSG00000272030	1.47052	0.0581411	0.300037
AL162311.3	ENSG00000258938	-0.947959	0.124324	0.435799
AL162377.1	ENSG00000231856	-1.35295	0.00189736	0.0460286
AL162431.1	ENSG00000243155	-0.223171	0.68361	0.885669
AL162458.1	ENSG00000285796	-0.824358	0.180366	0.520418
AL162586.1	ENSG00000225032	-0.252002	0.733835	0.909488
AL162595.1	ENSG00000177788	0.0390279	0.912911	0.974458
AL163051.1	ENSG00000260806	-1.06096	0.0179478	0.163696
AL163636.2	ENSG00000259171	-0.212742	0.837185	0.949673
AL352979.4	ENSG00000288045	-0.691482	0.20433	0.550683
AL353135.2	ENSG00000288009	0.729408	0.27971	0.62783
AL353593.1	ENSG00000269934	1.19796	0.0818454	0.355068
AL353622.1	ENSG00000270605	0.568444	0.365849	0.704337
AL353625.1	ENSG00000213073	-0.117122	0.87255	0.962126
AL353708.3	ENSG00000272906	-0.845382	0.149429	0.474443
AL353743.1	ENSG00000165121	-0.425178	0.312912	0.658399
AL353743.2	ENSG00000230303	-0.930987	0.207866	0.554298
AL353748.3	ENSG00000287769	-0.942176	0.0729829	0.335165
AL353763.1	ENSG00000279456	-0.24361	0.679555	0.882958
AL353763.2	ENSG00000280077	-0.0790908	0.878729	0.963676
AL353795.3	ENSG00000279608	-1.81146	0.0657741	0.318427
AL353796.1	ENSG00000259994	-0.110041	0.782555	0.929632
AL353807.5	ENSG00000287839	1.28332	0.128357	0.441904
AL353898.3	ENSG00000280378	-0.341831	0.479004	0.779596
AL354696.2	ENSG00000278390	-0.763756	0.135688	0.45298
AL354707.1	ENSG00000225489	-0.264054	0.786492	0.931185
AL354718.1	ENSG00000275160	-0.792025	0.335072	0.678983
AL354740.1	ENSG00000225339	0.68497	0.326858	0.671901
AL354798.1	ENSG00000273628	1.33325	0.0548836	0.291564
AL354822.1	ENSG00000278384	-1.91906	0.0476682	0.273085
AL354836.1	ENSG00000226332	0.931999	0.155118	0.482597
AL354920.1	ENSG00000254473	-0.605379	0.20888	0.555665
AL355001.2	ENSG00000275964	-0.403322	0.444033	0.758809
AL355297.3	ENSG00000271551	-1.73709	0.00401455	0.0714169
AL355312.3	ENSG00000268592	-1.3742	0.0566209	0.296556
AL355377.3	ENSG00000286782	-0.829596	0.270545	0.618965
AL355377.4	ENSG00000287868	-0.782014	0.245577	0.595508
AL355385.2	ENSG00000288564	0.595057	0.394644	0.723241
AL355488.1	ENSG00000273373	0.726479	0.170346	0.506017
AL355574.1	ENSG00000238058	-1.26634	0.0661662	0.319805
AL355802.1	ENSG00000219470	2.2126	0.018164	0.16464
AL355802.3	ENSG00000271754	-0.098908	0.842115	0.950839
AL355816.2	ENSG00000273221	1.01534	0.0633168	0.313131
AL355987.4	ENSG00000273066	-2.23416	0.0639552	0.313988
AL355999.1	ENSG00000287808	-1.368	0.0328367	0.224624
AL356019.2	ENSG00000258768	-0.46401	0.361029	0.700556
AL356056.2	ENSG00000231187	0.753835	0.306704	0.652322
AL356235.1	ENSG00000248503	-0.309661	0.569563	0.834553
AL356273.6	ENSG00000279838	0.976097	0.0821566	0.355432
AL356481.1	ENSG00000228395	-0.370197	0.406528	0.731609
AL356488.3	ENSG00000273382	-0.447316	0.236322	0.586741
AL356512.1	ENSG00000272195	-0.899755	0.0842116	0.359184
AL356599.1	ENSG00000235652	-0.230579	0.663802	0.877341
AL356740.1	ENSG00000267868	-1.41196	0.0354669	0.234047
AL356776.2	ENSG00000286340	-1.30535	0.0111374	0.124917
AL357033.4	ENSG00000277496	2.27236	0.00267338	0.0565405
AL357054.4	ENSG00000272463	-0.722716	0.476826	0.778555
AL357079.1	ENSG00000237950	-0.442429	0.483949	0.781844
AL357079.3	ENSG00000288573	-0.661941	0.214623	0.562146
AL358113.1	ENSG00000285130	-0.343729	0.656796	0.873407
AL358472.2	ENSG00000272654	-1.18435	0.00516345	0.083236
AL358472.6	ENSG00000285641	-0.0767124	0.840623	0.950724
AL358472.7	ENSG00000285779	-0.39345	0.712847	0.898425
AL358852.1	ENSG00000278899	-0.806107	0.0707431	0.330766
AL359183.1	ENSG00000279406	-1.06793	0.0306542	0.216508
AL359220.1	ENSG00000247287	0.481299	0.630059	0.862265
AL359232.1	ENSG00000258561	-2.23268	0.000476204	0.0205909
AL359258.2	ENSG00000260879	-0.215723	0.757556	0.919329
AL359504.1	ENSG00000271576	-0.795705	0.179851	0.520109
AL359510.2	ENSG00000280157	-0.0349234	0.958423	0.9891
AL359513.1	ENSG00000278238	-0.912529	0.249049	0.598915
AL359636.2	ENSG00000234156	-1.22487	0.238567	0.589212
AL359643.2	ENSG00000271978	0.564597	0.303116	0.64882
AL359643.3	ENSG00000272142	0.688295	0.131224	0.446976
AL359715.1	ENSG00000233967	-0.437251	0.577087	0.838395
AL359715.2	ENSG00000260645	-0.457717	0.560078	0.828738
AL359715.3	ENSG00000272129	-0.559667	0.278533	0.627177
AL359762.3	ENSG00000285851	0.204216	0.773186	0.925005
AL359878.1	ENSG00000205740	-1.88055	0.00122702	0.0350966
AL359921.2	ENSG00000273058	0.0383326	0.936673	0.982915
AL360181.2	ENSG00000235245	-0.170129	0.820982	0.943471
AL360181.3	ENSG00000254536	0.0751021	0.91863	0.976195
AL360270.2	ENSG00000261654	-1.23776	0.0868933	0.364667
AL360270.3	ENSG00000273010	-0.746695	0.303267	0.648915
AL365181.3	ENSG00000272405	1.34782	0.259214	0.608232
AL365203.2	ENSG00000273038	0.253612	0.577654	0.838599
AL365205.1	ENSG00000124593	1.31044	0.00506397	0.0824615
AL365217.1	ENSG00000214558	1.38264	0.0841161	0.358981
AL365272.1	ENSG00000287265	-0.38034	0.536747	0.813472
AL365295.1	ENSG00000237356	1.35524	0.0837024	0.357978
AL365361.1	ENSG00000259834	-1.18334	0.280291	0.628335
AL390066.2	ENSG00000224950	0.590631	0.426256	0.746525
AL390195.3	ENSG00000260948	-0.474291	0.366591	0.704795
AL390198.1	ENSG00000226465	-2.45989	0.000286594	0.0147767
AL390719.2	ENSG00000272141	-0.52026	0.626705	0.860468
AL390726.4	ENSG00000273036	-0.790126	0.487525	0.783277
AL390728.4	ENSG00000227671	0.345093	0.326443	0.67154
AL390728.6	ENSG00000259865	0.898023	0.0380832	0.242591
AL390879.1	ENSG00000234062	0.629952	0.269732	0.617903
AL391244.2	ENSG00000272455	-0.210354	0.62534	0.860173
AL391280.2	ENSG00000250995	0.246039	0.746895	0.914647
AL391422.4	ENSG00000270504	2.41698	1.01836e-05	0.00220536
AL391684.1	ENSG00000224934	-0.766498	0.118403	0.426294
AL391832.2	ENSG00000238005	-1.1296	0.129839	0.444397
AL391834.2	ENSG00000273226	-0.345087	0.436818	0.753951
AL391987.2	ENSG00000204805	-1.9612	0.0254482	0.19525
AL391988.1	ENSG00000277879	-0.0203124	0.973051	0.992193
AL392172.1	ENSG00000228106	0.0171655	0.973549	0.992193
AL441883.1	ENSG00000261071	-1.13713	0.0208789	0.177245
AL441992.2	ENSG00000223478	0.374425	0.535802	0.812971
AL441992.3	ENSG00000286112	-0.148769	0.758302	0.919604
AL442067.3	ENSG00000286416	-0.583897	0.350795	0.692777
AL442125.1	ENSG00000276248	0.0246131	0.974088	0.992193
AL442663.3	ENSG00000258813	-1.40874	0.0069053	0.096725
AL445363.3	ENSG00000279423	0.399552	0.377737	0.713018
AL445423.3	ENSG00000286231	1.97861	0.0697817	0.32839
AL445524.1	ENSG00000233461	1.89228	0.00124397	0.0352699
AL450326.1	ENSG00000230555	-0.282541	0.600438	0.849499
AL450384.2	ENSG00000240291	-0.251112	0.654101	0.871855
AL450405.1	ENSG00000230202	1.51933	0.0634256	0.313294
AL450998.2	ENSG00000179743	-1.24009	0.0090219	0.11244
AL451085.3	ENSG00000271380	-1.67197	0.000288327	0.0147817
AL451165.2	ENSG00000272288	-0.294239	0.621227	0.858856
AL499602.1	ENSG00000286451	-0.447331	0.715166	0.899664
AL512353.1	ENSG00000228192	1.12361	0.0524352	0.284636
AL512408.1	ENSG00000260063	-1.31889	0.00925441	0.113893
AL512625.1	ENSG00000170161	-0.497539	0.307438	0.652863
AL512625.2	ENSG00000229422	-2.77034	0.00853724	0.109804
AL512625.3	ENSG00000287168	-1.91069	0.0458518	0.267774
AL512785.2	ENSG00000254706	0.562253	0.411322	0.735514
AL512791.2	ENSG00000275198	-1.26375	0.0682724	0.323786
AL513314.2	ENSG00000276997	-0.367413	0.416036	0.739382
AL513477.1	ENSG00000269896	-0.0198325	0.97512	0.992233
AL513478.4	ENSG00000286945	-1.13452	0.182565	0.522417
AL513523.3	ENSG00000223599	-1.48863	0.129072	0.443431
AL513534.3	ENSG00000260400	-0.249945	0.66968	0.879276
AL513548.4	ENSG00000285571	-0.968601	0.252747	0.601581
AL513550.1	ENSG00000228506	-0.820266	0.108979	0.408739
AL589666.1	ENSG00000271793	0.534848	0.217183	0.565809
AL589743.1	ENSG00000244306	-1.06757	0.274282	0.623276
AL589843.1	ENSG00000224848	-0.484581	0.570708	0.835095
AL590062.1	ENSG00000287966	-1.50723	0.0105117	0.121974
AL590064.1	ENSG00000287837	0.411444	0.506714	0.795204
AL590399.1	ENSG00000204802	-0.444616	0.374759	0.71066
AL590560.2	ENSG00000256029	-0.293701	0.634235	0.863304
AL590560.3	ENSG00000272668	-0.949607	0.332788	0.677255
AL590617.2	ENSG00000225177	0.928993	0.112267	0.415192
AL590652.1	ENSG00000227885	1.30354	0.0482856	0.274634
AL590867.2	ENSG00000218426	1.21401	0.077451	0.344898
AL591135.1	ENSG00000218418	0.914667	0.059201	0.303118
AL591684.2	ENSG00000254929	-0.112713	0.815494	0.941446
AL591806.4	ENSG00000270149	1.0774	0.227586	0.577786
AL591845.1	ENSG00000286379	-0.21191	0.803961	0.938176
AL591848.3	ENSG00000260698	-0.0739711	0.895329	0.96867
AL591848.4	ENSG00000260855	-1.30213	0.0438838	0.26122
AL592078.2	ENSG00000286391	-4.04884	4.17587e-05	0.00505824
AL592148.3	ENSG00000272750	0.0398018	0.929734	0.980871
AL592183.1	ENSG00000273748	0.36964	0.475075	0.777185
AL592295.5	ENSG00000288093	0.315908	0.476099	0.778028
AL592435.1	ENSG00000232995	-0.136261	0.732235	0.90857
AL596202.1	ENSG00000235381	-0.86206	0.0858395	0.36285
AL596244.1	ENSG00000261534	-0.642574	0.285761	0.632184
AL603750.1	ENSG00000280099	1.09851	0.262724	0.611627
AL604028.1	ENSG00000230896	0.548554	0.181707	0.52167
AL604028.2	ENSG00000234329	-0.405356	0.514531	0.800119
AL606760.1	ENSG00000226754	-0.382679	0.455663	0.76499
AL627171.3	ENSG00000278002	-0.225234	0.64705	0.868431
AL627171.4	ENSG00000282885	0.286431	0.759618	0.919804
AL627309.5	ENSG00000241860	-0.883474	0.178374	0.518158
AL627309.6	ENSG00000268903	-0.137737	0.880926	0.963879
AL645568.1	ENSG00000203739	-0.664952	0.251128	0.600098
AL645608.7	ENSG00000272512	0.884185	0.331468	0.675891
AL645728.1	ENSG00000215014	-0.848725	0.132733	0.449604
AL645929.1	ENSG00000230521	-0.255668	0.768102	0.923131
AL645929.3	ENSG00000285799	-0.0671974	0.930855	0.981317
AL645933.3	ENSG00000272221	2.20104	0.000630086	0.0241154
AL662795.2	ENSG00000280128	-0.30906	0.522696	0.805778
AL662844.4	ENSG00000272501	-1.59758	0.00121633	0.0348637
AL662884.3	ENSG00000284954	-0.21456	0.68946	0.88774
AL662899.4	ENSG00000263020	-0.494117	0.470629	0.773591
AL669830.2	ENSG00000288473	0.282997	0.677869	0.882298
AL669831.1	ENSG00000228327	-0.195067	0.716803	0.900438
AL669831.3	ENSG00000230021	0.109392	0.807613	0.939976
AL669918.1	ENSG00000250264	-0.30222	0.711609	0.897734
AL669942.1	ENSG00000274628	-0.544788	0.605353	0.852226
AL671710.1	ENSG00000273192	0.148332	0.843724	0.951098
AL671762.1	ENSG00000285565	-2.55961	0.154924	0.48247
AL672310.1	ENSG00000230423	0.262032	0.52938	0.8091
AL683813.2	ENSG00000232611	-0.700957	0.202196	0.548693
AL691432.2	ENSG00000272106	-1.6549	0.00048125	0.0207583
AL691447.2	ENSG00000232063	0.739814	0.248636	0.598493
AL691482.4	ENSG00000249007	1.28467	0.0683024	0.323841
AL731559.1	ENSG00000285994	-2.76823	0.00841347	0.108897
AL731563.4	ENSG00000272630	-0.105949	0.845654	0.951928
AL731569.1	ENSG00000227896	-0.367322	0.478254	0.779377
AL731571.1	ENSG00000273599	0.113502	0.839987	0.950616
AL731577.2	ENSG00000249456	-0.74393	0.0652836	0.317356
AL731702.1	ENSG00000286389	-0.895146	0.182835	0.522693
AL731733.1	ENSG00000215097	-0.25367	0.665005	0.877592
AL732372.2	ENSG00000237094	0.0673549	0.884681	0.965538
AL732372.3	ENSG00000250575	0.0564668	0.91864	0.976195
AL732509.1	ENSG00000286724	0.230035	0.665455	0.877725
AL772307.1	ENSG00000284116	-1.22417	0.264071	0.612786
AL845472.1	ENSG00000275450	-0.650116	0.467005	0.771966
AL845472.2	ENSG00000279561	-2.80022	0.0117909	0.128796
AL928654.1	ENSG00000251602	-0.893151	0.0416732	0.25361
AL928654.4	ENSG00000279495	-0.681774	0.297358	0.642568
ALAD	ENSG00000148218	0.83842	0.0832057	0.356731
ALAS1	ENSG00000023330	0.400648	0.232682	0.582455
ALB	ENSG00000163631	-3.64822	0.129183	0.443431
ALCAM	ENSG00000170017	-1.21336	0.024641	0.192908	-0.1	0.919	0.965
ALDH16A1	ENSG00000161618	0.668286	0.100735	0.393182
ALDH18A1	ENSG00000059573	-0.0643374	0.812428	0.941195
ALDH1A1	ENSG00000165092	-0.592985	0.58164	0.839474
ALDH1A2	ENSG00000128918	3.35881	0.00100997	0.0314461	-0.35	0.728	0.833
ALDH1A3	ENSG00000184254	0.92438	0.395376	0.723626
ALDH1B1	ENSG00000137124	0.253396	0.60983	0.854312
ALDH1L1	ENSG00000144908	-1.38524	0.446545	0.759633
ALDH1L2	ENSG00000136010	0.435941	0.539128	0.814982
ALDH2	ENSG00000111275	1.01136	0.198565	0.54326
ALDH3A1	ENSG00000108602	0.672042	0.607065	0.853345
ALDH3A2	ENSG00000072210	0.369726	0.323189	0.66831
ALDH3B1	ENSG00000006534	0.260198	0.688883	0.887449
ALDH4A1	ENSG00000159423	0.139974	0.860261	0.957926
ALDH5A1	ENSG00000112294	-0.451766	0.280825	0.628483
ALDH6A1	ENSG00000119711	-0.0841957	0.891566	0.967381
ALDH7A1	ENSG00000164904	0.612182	0.237677	0.588699
ALDH8A1	ENSG00000118514	-1.63974	0.291317	0.636889
ALDH9A1	ENSG00000143149	0.578491	0.139628	0.458046
ALDOA	ENSG00000149925	0.221571	0.565882	0.832096
ALDOB	ENSG00000136872	-5.43051	0.0730536	0.335165
ALDOC	ENSG00000109107	-0.0283933	0.951685	0.987081
ALG1	ENSG00000033011	0.123079	0.667775	0.878576
ALG10	ENSG00000139133	-0.266795	0.529671	0.80915
ALG10B	ENSG00000175548	-0.796675	0.0688098	0.32533
ALG11	ENSG00000253710	0.0745316	0.844777	0.951524
ALG12	ENSG00000182858	0.718576	0.0302457	0.214504
[truncated: 15,689 more rows]

## Sheet: Cluster C
HGNC Symbol	Ensembl	Log2 Fold-change	Differential p-value	Differential adj. p-value	Activity score	VIPER p-value	VIPER adj. p-value
A1BG	ENSG00000121410	-0.151046	0.850897	0.947376
A1BG-AS1	ENSG00000268895	0.151257	0.742274	0.90289
A1CF	ENSG00000148584	-6.9735	5.12446e-05	0.00666417
A2M	ENSG00000175899	-2.5602	0.000213384	0.0141274
A2M-AS1	ENSG00000245105	-0.318484	0.548518	0.804958
A4GALT	ENSG00000128274	-0.636501	0.335201	0.661128
AAAS	ENSG00000094914	-0.199483	0.43786	0.742004
AACS	ENSG00000081760	0.214128	0.496998	0.776449
AADAT	ENSG00000109576	0.473495	0.450452	0.750183
AAGAB	ENSG00000103591	0.297397	0.290815	0.620932
AAK1	ENSG00000115977	-0.246996	0.523781	0.79251
AAMDC	ENSG00000087884	-0.191394	0.694722	0.88266
AAMP	ENSG00000127837	-0.162074	0.586801	0.827651
AAR2	ENSG00000131043	-0.217857	0.401941	0.717355
AARS1	ENSG00000090861	0.555759	0.0707224	0.311824
AARS2	ENSG00000124608	0.119542	0.668516	0.871326
AARSD1	ENSG00000266967	0.058717	0.818476	0.934029
AASDH	ENSG00000157426	-0.125681	0.602844	0.836697
AASDHPPT	ENSG00000149313	0.30728	0.303474	0.632
AASS	ENSG00000008311	-2.58085	0.000402793	0.0192978
AATF	ENSG00000275700	-0.013549	0.959454	0.987887	0.01	0.994	0.998
AATK	ENSG00000181409	0.866522	0.210971	0.538464
ABAT	ENSG00000183044	0.421299	0.525351	0.792771
ABCA1	ENSG00000165029	-1.50287	0.00131463	0.037023	-0.14	0.89	0.947
ABCA10	ENSG00000154263	-1.47418	0.0306991	0.203034
ABCA11P	ENSG00000251595	0.456106	0.266357	0.598078
ABCA17P	ENSG00000238098	0.498273	0.413746	0.727129
ABCA2	ENSG00000107331	-0.0582406	0.905951	0.969194
ABCA3	ENSG00000167972	1.39935	0.00374923	0.0661882
ABCA4	ENSG00000198691	-2.21039	0.0037736	0.0663381
ABCA5	ENSG00000154265	-0.695604	0.0804784	0.332517
ABCA6	ENSG00000154262	-2.32165	0.0161043	0.144059
ABCA7	ENSG00000064687	-0.00580077	0.992034	0.997343
ABCA8	ENSG00000141338	-2.08949	0.0431604	0.241777
ABCA9	ENSG00000154258	-1.75576	0.00951229	0.108672
ABCB1	ENSG00000085563	-3.96332	8.50823e-05	0.00864759
ABCB10	ENSG00000135776	-0.531391	0.0301043	0.200957
ABCB11	ENSG00000073734	-0.843716	0.604533	0.837348
ABCB4	ENSG00000005471	-1.82511	0.0879707	0.348123
ABCB6	ENSG00000115657	-0.410488	0.304545	0.632739
ABCB7	ENSG00000131269	-0.242748	0.341529	0.665174
ABCB8	ENSG00000197150	-0.320924	0.42783	0.735721
ABCB9	ENSG00000150967	-0.178422	0.630536	0.852064
ABCC1	ENSG00000103222	1.12647	0.0240791	0.17699
ABCC10	ENSG00000124574	0.648183	0.0611444	0.289051
ABCC11	ENSG00000121270	-0.253576	0.750932	0.908584
ABCC2	ENSG00000023839	-2.82259	0.0167398	0.14692
ABCC3	ENSG00000108846	-3.85996	0.00166496	0.0413552
ABCC4	ENSG00000125257	-1.05751	0.115807	0.401014
ABCC5	ENSG00000114770	0.106315	0.782464	0.921041
ABCC6	ENSG00000091262	-2.72807	0.0279275	0.192254
ABCC6P1	ENSG00000256340	-2.58129	0.0226194	0.170567
ABCC8	ENSG00000006071	2.68116	0.00503988	0.0783907	-0.03	0.974	0.991
ABCC9	ENSG00000069431	-2.0522	0.0241059	0.177018	-2.79	0.00531	0.0228
ABCD1	ENSG00000101986	-0.256865	0.364299	0.686106
ABCD3	ENSG00000117528	-0.382036	0.249146	0.579375
ABCD4	ENSG00000119688	-0.451984	0.112827	0.396059
ABCE1	ENSG00000164163	-0.169805	0.585062	0.827021
ABCF1	ENSG00000204574	0.491021	0.0469839	0.250124
ABCF2	ENSG00000285292	0.240384	0.496341	0.776178
ABCF2	ENSG00000033050	0.155578	0.485628	0.770323
ABCF3	ENSG00000161204	-0.142607	0.527256	0.793064
ABCG1	ENSG00000160179	0.259012	0.377157	0.69641	6.37	1.87e-10	1.28e-08
ABCG2	ENSG00000118777	-2.48469	0.000417549	0.0194325
ABCG4	ENSG00000172350	-0.515989	0.279127	0.610336	-2.03	0.0422	0.113
ABHD1	ENSG00000143994	-1.87944	0.0186778	0.155957
ABHD10	ENSG00000144827	-0.00703747	0.986779	0.996077
ABHD11	ENSG00000106077	0.0867523	0.783702	0.921404
ABHD12	ENSG00000100997	0.117363	0.716869	0.891863
ABHD13	ENSG00000139826	-0.285502	0.486973	0.771279
ABHD14A	ENSG00000248487	1.04699	0.00809315	0.0992219
ABHD14A-ACY1	ENSG00000114786	-0.645641	0.263838	0.595986
ABHD14B	ENSG00000114779	-0.845988	0.0108386	0.116913
ABHD15	ENSG00000168792	-1.767	0.00307821	0.059691
ABHD16A	ENSG00000204427	0.272579	0.371038	0.69123
ABHD17A	ENSG00000129968	-0.0725657	0.731974	0.897917
ABHD17AP1	ENSG00000198658	-0.297675	0.655176	0.863869
ABHD17B	ENSG00000107362	-0.184568	0.493238	0.774438
ABHD17C	ENSG00000136379	0.495954	0.239538	0.569436
ABHD18	ENSG00000164074	-0.513743	0.0484075	0.255472
ABHD2	ENSG00000140526	0.982718	0.0101877	0.112676
ABHD3	ENSG00000158201	0.185238	0.604938	0.837585
ABHD4	ENSG00000100439	-0.670999	0.0532749	0.268455
ABHD5	ENSG00000011198	-0.0558	0.864174	0.953384
ABHD6	ENSG00000163686	-1.33026	0.000766379	0.0276736
ABHD8	ENSG00000127220	0.58883	0.0410249	0.236504
ABI1	ENSG00000136754	0.197792	0.400158	0.715767	1.93	0.0531	0.135
ABI2	ENSG00000138443	0.6589	0.0168688	0.147539
ABI3	ENSG00000108798	-0.704677	0.0530423	0.267939
ABI3BP	ENSG00000154175	-2.00788	0.04653	0.249766
ABITRAM	ENSG00000119328	0.226676	0.473215	0.764017
ABL1	ENSG00000097007	0.0594242	0.821468	0.93594	0.84	0.403	0.584
ABL2	ENSG00000143322	0.037566	0.908382	0.970236	3.58	0.000338	0.00241
ABLIM1	ENSG00000099204	-0.795446	0.264566	0.59664
ABLIM2	ENSG00000163995	1.36063	0.00161258	0.0409747
ABLIM3	ENSG00000173210	-1.68971	0.0180409	0.153002	-3.33	0.00086	0.00509
ABO	ENSG00000175164	-0.862997	0.300586	0.629543
ABR	ENSG00000159842	1.08622	0.00578883	0.0848181	2.54	0.011	0.04
ABRACL	ENSG00000146386	0.0495423	0.920494	0.974433
ABRAXAS1	ENSG00000163322	-0.406114	0.214517	0.542069	0.13	0.895	0.95
ABRAXAS2	ENSG00000165660	0.163495	0.547557	0.804013
ABT1	ENSG00000146109	0.40087	0.1354	0.432387	-0.51	0.613	0.754
ABTB1	ENSG00000114626	0.0502079	0.903497	0.967979
ABTB2	ENSG00000166016	0.0880996	0.894789	0.964843
AC000068.1	ENSG00000185065	0.965857	0.0150426	0.139282
AC000093.1	ENSG00000284874	0.595563	0.464486	0.758489
AC000120.2	ENSG00000243107	-0.0224137	0.973271	0.993246
AC000123.3	ENSG00000280347	0.0781375	0.894505	0.964769
AC000403.1	ENSG00000278727	-1.05439	0.14675	0.449321
AC002044.2	ENSG00000279591	1.15092	0.0888854	0.349912
AC002094.1	ENSG00000258924	0.713013	0.420686	0.731547
AC002116.1	ENSG00000248101	0.334169	0.67331	0.873052
AC002310.1	ENSG00000235560	0.951044	0.0311248	0.204764
AC002350.2	ENSG00000278993	0.282878	0.525599	0.792877
AC002451.1	ENSG00000231170	-0.887599	0.340968	0.664977
AC002467.1	ENSG00000241764	0.22166	0.586104	0.827597
AC002558.1	ENSG00000239291	-0.234643	0.702068	0.885055
AC002558.3	ENSG00000262265	-0.822072	0.194937	0.518198
AC003005.1	ENSG00000268107	1.10562	0.0159179	0.143189
AC003072.1	ENSG00000250318	-0.275909	0.561178	0.813412
AC003086.1	ENSG00000287672	-0.474274	0.440256	0.743571
AC003102.1	ENSG00000260793	0.348602	0.579515	0.823418
AC004057.1	ENSG00000196656	0.118249	0.855056	0.949234
AC004076.2	ENSG00000276449	0.0582142	0.910717	0.971032
AC004233.2	ENSG00000272079	1.51107	0.010139	0.112545
AC004241.1	ENSG00000257433	-0.320479	0.461479	0.75683
AC004466.1	ENSG00000268069	0.642391	0.148002	0.450269
AC004477.1	ENSG00000263412	0.317782	0.448396	0.748596
AC004492.1	ENSG00000272072	0.0959009	0.841176	0.94444
AC004494.1	ENSG00000262312	1.28135	0.0640208	0.296545
AC004540.1	ENSG00000214870	0.577166	0.450883	0.750553
AC004540.2	ENSG00000225792	0.568791	0.67005	0.87196
AC004556.3	ENSG00000276345	-0.0837171	0.873366	0.957405
AC004687.1	ENSG00000265206	-0.686733	0.496233	0.7761
AC004706.3	ENSG00000282936	0.486969	0.436883	0.741129
AC004771.2	ENSG00000262227	0.354078	0.390059	0.706448
AC004801.6	ENSG00000276814	-0.000115287	0.999798	0.999916
AC004803.1	ENSG00000250132	0.529864	0.169174	0.482244
AC004812.2	ENSG00000277283	0.972413	0.00496379	0.0775512
AC004816.1	ENSG00000259153	1.41823	0.00525718	0.0801338
AC004846.2	ENSG00000258944	-0.967114	0.0795634	0.330999
AC004847.1	ENSG00000260997	0.589094	0.335654	0.661365
AC004854.2	ENSG00000272768	0.621007	0.102375	0.377897
AC004877.1	ENSG00000273419	0.916455	0.102899	0.378174
AC004890.2	ENSG00000244560	-0.0619781	0.932097	0.977492
AC004908.2	ENSG00000272812	0.644537	0.200687	0.525721
AC004918.1	ENSG00000244701	-0.0300799	0.957239	0.987593
AC004918.5	ENSG00000270157	0.215539	0.686138	0.877449
AC004922.1	ENSG00000284292	0.972741	0.260023	0.592127
AC004938.2	ENSG00000287574	0.557624	0.248352	0.578815
AC004943.2	ENSG00000259768	0.0792048	0.869081	0.955438
AC004947.2	ENSG00000280255	1.47717	0.205004	0.530509
AC004951.1	ENSG00000228434	-0.291074	0.638688	0.856962
AC004951.2	ENSG00000239556	-0.705392	0.0907436	0.354104
AC004951.4	ENSG00000273432	0.265946	0.577119	0.822198
AC004967.2	ENSG00000285725	0.0341616	0.922048	0.974627
AC004980.1	ENSG00000205485	-0.0343507	0.940594	0.981201
AC004982.1	ENSG00000272732	0.55279	0.423404	0.733826
AC004982.2	ENSG00000272894	0.502271	0.402233	0.717355
AC004997.1	ENSG00000248751	0.804967	0.285494	0.615728
AC005034.4	ENSG00000270696	-0.587666	0.246741	0.577321
AC005034.6	ENSG00000271452	-0.110667	0.792495	0.924273
AC005052.2	ENSG00000286366	0.432341	0.358795	0.680753
AC005070.3	ENSG00000272918	0.147457	0.767123	0.915281
AC005072.1	ENSG00000272219	-0.149641	0.813683	0.932175
AC005076.2	ENSG00000224046	0.774863	0.147949	0.450269
AC005077.4	ENSG00000230882	1.03204	0.195557	0.518737
AC005083.1	ENSG00000233834	2.01363	0.0361448	0.222183
AC005154.2	ENSG00000244480	-0.810754	0.211703	0.539298
AC005225.4	ENSG00000279026	-0.223978	0.609038	0.839569
AC005229.4	ENSG00000273314	0.5535	0.13173	0.427616
AC005261.1	ENSG00000268205	-0.207961	0.558273	0.811616
AC005261.3	ENSG00000268713	-0.508951	0.186631	0.507702
AC005280.1	ENSG00000251393	-0.3466	0.595451	0.832454
AC005288.1	ENSG00000266469	0.423877	0.272368	0.603014
AC005306.1	ENSG00000267283	-0.389698	0.546305	0.803359
AC005329.1	ENSG00000248015	0.539991	0.440299	0.743571
AC005332.2	ENSG00000267731	-0.294027	0.612482	0.841104
AC005332.3	ENSG00000274561	-0.000965167	0.997915	0.999214
AC005332.4	ENSG00000274712	0.200604	0.605828	0.837887
AC005332.5	ENSG00000277476	-0.354594	0.415149	0.728464
AC005332.6	ENSG00000278730	-0.038719	0.839386	0.944152
AC005393.1	ENSG00000276445	0.364943	0.53134	0.795526
AC005498.3	ENSG00000269696	1.82478	0.00695518	0.0932542
AC005519.1	ENSG00000258559	-0.609039	0.305147	0.633321
AC005520.3	ENSG00000258653	1.56864	0.000227066	0.0144412
AC005520.4	ENSG00000259065	-0.625646	0.313456	0.640597
AC005520.7	ENSG00000273711	1.27307	0.0081064	0.0992219
AC005534.1	ENSG00000224903	-0.349472	0.548878	0.805216
AC005562.1	ENSG00000214719	0.140633	0.648103	0.860744
AC005586.2	ENSG00000261305	0.992047	0.206058	0.531757
AC005609.5	ENSG00000279726	0.644031	0.484224	0.769379
AC005618.1	ENSG00000272070	2.53879	0.000733159	0.0270333
AC005670.3	ENSG00000262879	-0.00788682	0.976793	0.993935
AC005674.2	ENSG00000261490	-0.0426887	0.940172	0.981201
AC005696.1	ENSG00000262050	-0.29152	0.567456	0.816947
AC005696.4	ENSG00000277200	2.32971	0.000170814	0.0124911
AC005726.1	ENSG00000258472	-0.373154	0.635945	0.855351
AC005753.3	ENSG00000287527	-1.01339	0.209872	0.537289
AC005785.2	ENSG00000279203	-0.225888	0.682619	0.876252
AC005786.3	ENSG00000267436	0.392067	0.566744	0.816527
AC005831.1	ENSG00000280202	1.34913	0.0758382	0.32357
AC005832.4	ENSG00000272921	-1.48763	0.113119	0.396612
AC005833.1	ENSG00000255639	0.283582	0.628425	0.850593
AC005837.1	ENSG00000261335	1.2338	0.0157133	0.142288
AC005839.1	ENSG00000279089	-0.0812136	0.858248	0.950968
AC005840.2	ENSG00000256433	-1.30071	0.0955639	0.36408
AC005840.4	ENSG00000276718	-0.596454	0.329418	0.656054
AC005920.1	ENSG00000247011	0.917295	0.183586	0.503211
AC005921.4	ENSG00000278963	0.320149	0.693515	0.881979
AC005943.1	ENSG00000267059	0.445329	0.671877	0.872627
AC006001.2	ENSG00000226824	0.0472467	0.92325	0.974627
AC006001.3	ENSG00000229180	0.0240447	0.931902	0.977492
AC006008.1	ENSG00000286912	0.355579	0.515397	0.787699
AC006064.6	ENSG00000285238	1.72663	0.13881	0.436855
AC006115.2	ENSG00000286125	2.89934	0.000434132	0.0198388
AC006116.9	ENSG00000267549	0.968494	0.0671265	0.303997
AC006130.3	ENSG00000287766	0.300614	0.495397	0.77573
AC006141.1	ENSG00000264895	-0.770777	0.180454	0.499028
AC006213.1	ENSG00000266921	0.0636576	0.898995	0.966521
AC006213.2	ENSG00000267058	0.719122	0.305603	0.633747
AC006213.4	ENSG00000277806	-0.276911	0.521691	0.791397
AC006230.1	ENSG00000287778	0.174742	0.781244	0.921025
AC006254.1	ENSG00000243696	-1.18218	0.309568	0.637494
AC006262.1	ENSG00000268460	1.10924	0.434285	0.739631
AC006299.1	ENSG00000246225	-0.541805	0.346057	0.668782
AC006330.1	ENSG00000280388	-0.00337265	0.995	0.998119
AC006333.1	ENSG00000272686	0.697066	0.0449864	0.246083
AC006449.5	ENSG00000277182	1.75367	0.000831758	0.0291412
AC006449.7	ENSG00000277969	0.351014	0.349527	0.671598
AC006453.3	ENSG00000283196	-0.111674	0.858079	0.950942
AC006460.2	ENSG00000284052	0.18001	0.809778	0.930655
AC006480.3	ENSG00000273448	-0.329327	0.49599	0.776026
AC006504.1	ENSG00000261770	0.368085	0.520408	0.790535
AC006504.5	ENSG00000267575	-0.0425038	0.900468	0.96702
AC006504.7	ENSG00000281468	-0.00705974	0.987687	0.996305
AC006511.4	ENSG00000279865	0.439439	0.364449	0.686106
AC006538.1	ENSG00000261342	1.09017	0.139561	0.438135
AC006538.2	ENSG00000267001	0.474717	0.346349	0.669054
AC006942.1	ENSG00000269194	0.940332	0.115694	0.401014
AC006978.1	ENSG00000235859	-0.3645	0.35746	0.679094
AC007000.2	ENSG00000213542	0.511414	0.231685	0.561151
AC007009.1	ENSG00000244239	1.62377	0.0241264	0.177044
AC007032.1	ENSG00000273320	0.833995	0.0515474	0.264007
AC007036.3	ENSG00000251660	-1.00915	0.0736787	0.319521
AC007038.1	ENSG00000272807	-0.25167	0.597661	0.833724
AC007066.2	ENSG00000261094	0.630913	0.155957	0.463136
AC007114.1	ENSG00000263004	-0.180246	0.671186	0.872467
AC007191.1	ENSG00000279407	-0.108014	0.822181	0.93621
AC007192.1	ENSG00000268173	2.03626	0.0279009	0.19222
AC007216.3	ENSG00000261560	0.525225	0.352972	0.674699
AC007262.2	ENSG00000284959	-0.467874	0.473164	0.764017
AC007285.1	ENSG00000227014	-1.12403	0.0601534	0.285971
AC007292.1	ENSG00000267980	-0.166137	0.74682	0.905755
AC007318.1	ENSG00000172974	-0.212352	0.766504	0.914993
AC007325.2	ENSG00000277196	-0.606822	0.613031	0.84127
AC007325.4	ENSG00000278817	0.0309309	0.96084	0.988278
AC007342.7	ENSG00000279722	0.761353	0.0808571	0.333401
AC007383.1	ENSG00000227946	0.174293	0.636334	0.85546
AC007390.1	ENSG00000272054	-0.267156	0.534556	0.797034
AC007405.2	ENSG00000234350	0.598469	0.474578	0.764215
AC007405.4	ENSG00000239467	0.912417	0.285016	0.615522
AC007406.5	ENSG00000261799	0.255643	0.505214	0.782211
AC007485.2	ENSG00000279059	-0.0941813	0.740866	0.90217
AC007496.3	ENSG00000280392	0.452148	0.604537	0.837348
AC007541.1	ENSG00000260329	1.02669	0.0105671	0.114998
AC007566.1	ENSG00000244055	-0.0677327	0.894398	0.964769
AC007614.1	ENSG00000279249	1.8392	0.0680683	0.306359
AC007686.3	ENSG00000273729	0.160886	0.740526	0.90217
AC007743.1	ENSG00000233251	-1.24064	0.0798688	0.331646
AC007842.1	ENSG00000269069	-0.287569	0.553048	0.808113
AC007878.1	ENSG00000281195	-0.0882173	0.903796	0.967992
AC007938.3	ENSG00000270953	1.39466	0.0658853	0.301282
AC007996.1	ENSG00000277534	0.775339	0.165554	0.477857
AC008012.1	ENSG00000285901	1.46473	0.154348	0.460213
AC008014.1	ENSG00000257261	0.461337	0.221374	0.550135
AC008038.1	ENSG00000283041	-0.547144	0.434399	0.739753
AC008074.2	ENSG00000260101	-0.829245	0.147338	0.44977
AC008079.1	ENSG00000280007	1.00893	0.216747	0.543483
AC008105.1	ENSG00000233175	0.869608	0.0748242	0.321789
AC008105.2	ENSG00000233483	0.493676	0.404421	0.718884
AC008105.3	ENSG00000267121	-0.842298	0.378416	0.697622
AC008124.1	ENSG00000273015	0.496334	0.0781619	0.32832
AC008147.2	ENSG00000257298	-1.15279	0.0695394	0.309982
AC008267.5	ENSG00000237310	0.259525	0.545032	0.802767
AC008269.1	ENSG00000229321	-0.168584	0.755746	0.910944
AC008393.1	ENSG00000245317	0.452196	0.201895	0.527315
AC008397.2	ENSG00000285188	0.251266	0.773157	0.918498
AC008429.1	ENSG00000204758	-0.0941425	0.862563	0.952807
AC008443.1	ENSG00000233937	0.288309	0.441333	0.743614
AC008443.5	ENSG00000250222	-0.111364	0.846101	0.946315
AC008467.1	ENSG00000249476	-0.431208	0.610526	0.840115
AC008507.1	ENSG00000266910	0.0713251	0.883763	0.961467
AC008537.3	ENSG00000279108	-0.145412	0.828517	0.939251
AC008543.1	ENSG00000197332	-0.943523	0.0860728	0.344701
AC008555.7	ENSG00000280106	-0.744316	0.092301	0.357039
AC008556.1	ENSG00000277013	-2.1557	0.00194157	0.045299
AC008581.2	ENSG00000285000	0.421678	0.747107	0.905755
AC008608.2	ENSG00000271737	0.350777	0.478815	0.766601
AC008736.1	ENSG00000267475	-0.596341	0.190072	0.512802
AC008738.7	ENSG00000273420	-0.688896	0.106902	0.385081
AC008752.4	ENSG00000267370	-0.103249	0.824767	0.937489
AC008758.4	ENSG00000268744	-2.52313	0.000315955	0.0170877
AC008764.6	ENSG00000269399	-0.293347	0.534873	0.797103
AC008764.8	ENSG00000279529	-0.266192	0.63977	0.857991
AC008764.9	ENSG00000279748	0.389011	0.540172	0.79975
AC008770.4	ENSG00000286098	0.494035	0.711303	0.889317
AC008771.1	ENSG00000249042	0.311821	0.49577	0.776026
AC008870.2	ENSG00000260751	0.403676	0.383168	0.701078
AC008875.3	ENSG00000287263	0.0605502	0.919908	0.974308
AC008894.3	ENSG00000279198	-0.0214448	0.974716	0.993533
AC008895.1	ENSG00000279948	-0.217313	0.732936	0.898203
AC008915.3	ENSG00000260136	0.334739	0.450391	0.750183
AC008966.1	ENSG00000247796	-0.35645	0.385431	0.702934
AC008969.1	ENSG00000176593	1.47682	0.00241617	0.0520463
AC009022.1	ENSG00000196696	-0.123277	0.827948	0.938968
AC009053.2	ENSG00000214331	0.511721	0.246016	0.576821
AC009053.3	ENSG00000261079	0.59836	0.134553	0.431064
AC009061.2	ENSG00000270049	0.425983	0.305316	0.633598
AC009065.5	ENSG00000260778	0.221844	0.620224	0.845772
AC009078.3	ENSG00000280152	-1.4072	0.0852366	0.342749
AC009093.1	ENSG00000259807	-1.46259	0.035091	0.21865
AC009107.2	ENSG00000260927	0.26043	0.565777	0.816119
AC009113.1	ENSG00000259877	0.836153	0.0151002	0.139377
AC009120.2	ENSG00000259972	0.0928476	0.829849	0.940172
AC009126.1	ENSG00000247121	0.756314	0.0684153	0.307478
AC009133.1	ENSG00000238045	-0.00588525	0.994008	0.997618
AC009133.6	ENSG00000280893	0.99903	0.282001	0.612614
AC009148.1	ENSG00000260495	0.274513	0.65296	0.863202
AC009163.3	ENSG00000260092	-0.585108	0.443611	0.745747
AC009163.7	ENSG00000274220	0.535686	0.266439	0.598078
AC009237.14	ENSG00000272913	0.7435	0.108598	0.388356
AC009237.3	ENSG00000229689	1.36387	0.0266958	0.187485
AC009245.1	ENSG00000230383	-0.364145	0.655699	0.864242
AC009275.1	ENSG00000273297	0.682206	0.457074	0.75419
AC009283.1	ENSG00000273576	-0.333005	0.367939	0.688863
AC009303.4	ENSG00000279227	-1.32695	0.00450594	0.0733772
AC009309.2	ENSG00000273080	1.29373	0.0039132	0.0678479
AC009318.1	ENSG00000257176	-0.0601434	0.927392	0.975888
AC009318.2	ENSG00000273680	-0.446753	0.261841	0.593724
AC009403.1	ENSG00000216895	-0.322113	0.366843	0.687976
AC009404.1	ENSG00000236255	-0.458213	0.299403	0.62863
AC009412.1	ENSG00000286075	0.0866571	0.787193	0.923058
AC009506.2	ENSG00000224152	0.734974	0.027232	0.189189
AC009533.1	ENSG00000111788	-1.72248	0.0133668	0.131256
AC009630.1	ENSG00000253133	0.268126	0.492438	0.773975
AC009690.1	ENSG00000260729	0.196224	0.784535	0.921894
AC009779.3	ENSG00000258056	0.0990077	0.774105	0.918794
AC009779.4	ENSG00000258311	-0.886348	0.177375	0.493762
AC009812.1	ENSG00000251867	0.529811	0.150683	0.454439
AC009812.4	ENSG00000260317	-0.495437	0.149188	0.452012
AC009831.1	ENSG00000263823	-0.355153	0.268134	0.599377
AC009961.1	ENSG00000226266	-0.848157	0.0364919	0.223731
AC010132.3	ENSG00000256646	0.444952	0.547497	0.803993
AC010168.2	ENSG00000261324	0.779248	0.167006	0.480088
AC010186.2	ENSG00000256594	-0.624257	0.291362	0.621411
AC010186.3	ENSG00000257027	-0.518968	0.4892	0.772425
AC010198.2	ENSG00000285517	-1.28089	0.136276	0.433627
AC010201.2	ENSG00000271327	-0.0436254	0.943326	0.982238
AC010203.1	ENSG00000257489	0.0636017	0.925097	0.974988
AC010210.1	ENSG00000250608	0.233061	0.717221	0.89205
AC010226.1	ENSG00000249249	-0.0453543	0.94818	0.983724
AC010245.2	ENSG00000272040	-0.536277	0.27954	0.61048
AC010323.1	ENSG00000167774	1.11281	0.060761	0.288043
AC010326.4	ENSG00000270804	-0.299593	0.426058	0.73489
AC010327.5	ENSG00000267649	1.46786	0.0122125	0.124247
AC010327.6	ENSG00000276570	0.00554624	0.991014	0.997343
AC010327.7	ENSG00000286230	-0.035228	0.953858	0.9863
AC010331.1	ENSG00000277383	1.04778	0.0541732	0.270943
AC010336.1	ENSG00000214248	0.492863	0.335138	0.661117
AC010422.3	ENSG00000269242	0.0122381	0.978937	0.994743
AC010422.8	ENSG00000285589	0.16925	0.684934	0.87744
AC010435.1	ENSG00000279557	-0.0203401	0.971859	0.992785
AC010442.1	ENSG00000188242	0.443312	0.111819	0.394522
AC010491.1	ENSG00000261360	0.491021	0.338013	0.663365
AC010501.2	ENSG00000271714	1.4196	0.0546304	0.272229
AC010503.5	ENSG00000275234	-0.380963	0.48219	0.768667
AC010507.2	ENSG00000282339	-0.0858854	0.917857	0.973392
AC010522.1	ENSG00000268750	0.410096	0.319326	0.64625
AC010531.1	ENSG00000131152	-0.616462	0.199604	0.523893
AC010536.1	ENSG00000226180	1.24469	0.0683606	0.307323
AC010538.1	ENSG00000275734	0.205793	0.734587	0.899295
AC010547.1	ENSG00000247324	0.757464	0.11913	0.407457
AC010547.4	ENSG00000261611	0.191263	0.799624	0.927087
AC010615.1	ENSG00000213976	0.674039	0.0977648	0.36799
AC010618.3	ENSG00000269439	-0.0491128	0.900578	0.96702
AC010623.1	ENSG00000286721	1.28181	0.161845	0.472706
AC010642.2	ENSG00000283103	0.40938	0.30696	0.635369
AC010654.1	ENSG00000277369	0.735254	0.105819	0.383575
AC010655.4	ENSG00000273184	0.215456	0.778472	0.920431
AC010680.2	ENSG00000270574	0.0431472	0.950076	0.984421
AC010733.1	ENSG00000267520	-0.314182	0.314053	0.640824
AC010735.2	ENSG00000272622	-0.455368	0.422784	0.733353
AC010864.1	ENSG00000273008	0.357917	0.435835	0.740774
AC010894.2	ENSG00000226853	0.0181547	0.971495	0.992752
AC010896.1	ENSG00000286707	-0.306234	0.43233	0.73815
AC010913.1	ENSG00000272702	-0.932585	0.0438127	0.243304
AC010969.2	ENSG00000269973	-0.023287	0.931953	0.977492
AC010980.2	ENSG00000267034	-0.0835243	0.932934	0.97783
AC010997.4	ENSG00000272692	1.61489	0.0105574	0.114995
AC011008.2	ENSG00000280294	0.511986	0.60066	0.835773
AC011043.1	ENSG00000276256	-2.54628	8.39003e-05	0.00857674
AC011330.1	ENSG00000249839	0.5041	0.150326	0.453827
AC011337.1	ENSG00000271795	-0.62575	0.26071	0.592783
AC011346.1	ENSG00000247199	0.442197	0.380382	0.699496
AC011379.2	ENSG00000254363	-0.0157943	0.985497	0.995777
AC011445.1	ENSG00000268262	-2.04368	0.0408237	0.236056
AC011447.7	ENSG00000280079	-0.23927	0.720886	0.893251
AC011448.1	ENSG00000258674	0.415288	0.536489	0.797898
AC011450.1	ENSG00000197813	-1.83838	0.0597029	0.285133
AC011462.4	ENSG00000277744	0.29919	0.642636	0.859293
AC011462.5	ENSG00000286177	-0.685337	0.0846457	0.341619
AC011468.5	ENSG00000275055	0.758334	0.142071	0.44204
AC011477.1	ENSG00000267481	0.0343138	0.933143	0.977876
AC011479.4	ENSG00000269653	0.249405	0.713571	0.890516
AC011484.1	ENSG00000204850	-1.02646	0.0182484	0.153838
AC011497.2	ENSG00000269374	-0.1434	0.674662	0.873391
AC011498.7	ENSG00000280239	-0.027133	0.965705	0.990172
AC011511.1	ENSG00000167807	-0.111586	0.838314	0.943884
AC011511.4	ENSG00000267303	0.541962	0.202906	0.528467
AC011603.3	ENSG00000258017	0.269735	0.536211	0.797814
AC011700.1	ENSG00000274895	2.46947	0.0229855	0.171835
AC011815.1	ENSG00000268573	0.514415	0.378881	0.697897
AC011815.2	ENSG00000274184	0.741535	0.210477	0.537895
AC011912.1	ENSG00000279145	0.526647	0.303195	0.631742
AC011978.2	ENSG00000261542	-0.137397	0.757589	0.911985
AC012020.1	ENSG00000279277	0.583178	0.467504	0.759802
AC012063.1	ENSG00000227252	-0.536627	0.231894	0.561151
AC012073.1	ENSG00000271936	0.118444	0.808465	0.930375
AC012085.1	ENSG00000186076	-0.23332	0.688621	0.878726
AC012146.1	ENSG00000234327	0.516708	0.355758	0.677348
AC012181.1	ENSG00000261114	0.48007	0.368318	0.689354
AC012184.3	ENSG00000261777	-0.0845694	0.839835	0.944274
AC012213.1	ENSG00000253477	2.40217	0.00347129	0.0634084
AC012291.3	ENSG00000285667	0.149995	0.803325	0.928367
AC012306.2	ENSG00000272667	0.333639	0.288294	0.618207
AC012306.4	ENSG00000286873	0.840139	0.033744	0.214663
AC012313.1	ENSG00000232098	0.182739	0.61459	0.842289
AC012313.10	ENSG00000279611	0.249288	0.708358	0.888525
AC012313.2	ENSG00000268049	0.544102	0.39835	0.714129
AC012313.3	ENSG00000268230	-2.27325	0.294022	0.623855
AC012313.5	ENSG00000268912	0.804103	0.104917	0.381853
AC012313.6	ENSG00000269054	0.608012	0.379099	0.698008
AC012313.8	ENSG00000269473	0.287776	0.533642	0.796839
AC012321.1	ENSG00000260772	-0.221007	0.593509	0.831794
AC012358.4	ENSG00000240401	-0.00623663	0.990696	0.997204
AC012360.3	ENSG00000272994	0.405778	0.316457	0.642956
AC012368.1	ENSG00000225889	0.260086	0.717614	0.892057
AC012414.4	ENSG00000260409	-1.11212	0.190775	0.513212
AC012443.2	ENSG00000286207	-0.173079	0.796157	0.925709
AC012467.2	ENSG00000271976	0.124114	0.682292	0.876122
AC012510.1	ENSG00000273466	-0.372578	0.386229	0.703519
AC012513.3	ENSG00000279348	0.675397	0.176172	0.492451
AC012615.1	ENSG00000261526	1.39051	0.00128101	0.0364222
AC012618.3	ENSG00000234773	-0.0424897	0.938823	0.980394
AC012640.4	ENSG00000259802	0.759857	0.119966	0.408472
AC012645.1	ENSG00000250616	1.77859	0.000163443	0.0122427
AC012651.1	ENSG00000258461	-0.887744	0.193153	0.516154
AC012676.1	ENSG00000262712	0.914743	0.0624994	0.292253
AC012676.5	ENSG00000280063	-0.173873	0.761798	0.913443
AC013268.1	ENSG00000186148	-1.22212	0.134129	0.430597
AC013268.5	ENSG00000283684	-1.87482	0.0108314	0.116913
AC013394.1	ENSG00000279765	0.375577	0.565596	0.816119
AC013489.1	ENSG00000173867	-0.846041	0.343648	0.666774
AC015712.2	ENSG00000259583	-0.676207	0.372108	0.691616
AC015726.1	ENSG00000270091	0.10274	0.766253	0.914879
AC015799.1	ENSG00000279432	0.159776	0.833657	0.941457
AC015813.1	ENSG00000264112	-0.454537	0.428898	0.736057
AC015813.2	ENSG00000266086	-0.627219	0.357048	0.678814
AC015813.5	ENSG00000279069	0.549134	0.171312	0.485443
AC015813.6	ENSG00000279207	0.436597	0.211955	0.539641
AC015871.3	ENSG00000278600	1.06624	0.0140999	0.134452
AC015871.6	ENSG00000286813	0.196513	0.702957	0.885833
AC015871.8	ENSG00000288604	1.20663	0.00463437	0.074014
AC015883.1	ENSG00000279281	0.270884	0.713085	0.890163
AC015909.5	ENSG00000279792	-0.32131	0.563692	0.815118
AC015922.3	ENSG00000276855	-0.884237	0.181796	0.500788
AC015982.2	ENSG00000272606	1.05006	0.0224038	0.170071
AC016026.1	ENSG00000093100	0.0160158	0.969384	0.992139
AC016027.1	ENSG00000225335	0.198353	0.663327	0.868716
AC016065.1	ENSG00000246089	1.35188	0.000117751	0.0100664
AC016355.1	ENSG00000270964	0.622153	0.203466	0.528694
AC016394.2	ENSG00000227540	0.688901	0.109938	0.390958
AC016394.3	ENSG00000272599	0.202883	0.614497	0.84228
AC016394.4	ENSG00000288559	-0.261871	0.529938	0.794459
AC016582.3	ENSG00000267640	3.32729	6.72662e-05	0.00762566
AC016588.2	ENSG00000282393	0.958064	0.0181635	0.153547
AC016590.1	ENSG00000267605	1.7603	0.014056	0.134452
AC016629.3	ENSG00000286104	0.465235	0.15937	0.468181
AC016705.2	ENSG00000259495	1.25172	0.0114969	0.1207
AC016727.1	ENSG00000270820	0.213549	0.5628	0.814495
AC016739.1	ENSG00000218175	-0.491283	0.499521	0.777849
AC016747.1	ENSG00000212978	-0.230322	0.585674	0.827419
AC016773.2	ENSG00000270195	0.339558	0.561883	0.8139
AC016831.1	ENSG00000226380	-0.447266	0.62322	0.847109
AC016831.6	ENSG00000285106	-0.110069	0.874365	0.957937
AC016876.2	ENSG00000233223	0.82131	0.0432387	0.241871
AC016876.3	ENSG00000264772	0.0122515	0.962048	0.98883
AC016949.1	ENSG00000230732	-0.663711	0.269707	0.601554
AC017083.2	ENSG00000273275	0.0306992	0.938883	0.980394
AC017100.1	ENSG00000259985	0.784298	0.0440823	0.244158
AC017104.1	ENSG00000224376	-0.116501	0.85258	0.947996
AC017104.4	ENSG00000283312	0.0874561	0.886538	0.961813
AC017116.1	ENSG00000239775	-0.0145092	0.990334	0.997091
AC017116.2	ENSG00000285596	-0.15052	0.77565	0.919641
AC018413.1	ENSG00000265778	1.23905	0.0351003	0.21865
AC018521.5	ENSG00000264920	0.332536	0.346162	0.668893
AC018553.1	ENSG00000277559	1.74139	0.0693179	0.309489
AC018628.2	ENSG00000279133	-0.539959	0.427353	0.735668
AC018630.2	ENSG00000275778	0.361291	0.344731	0.66756
AC018638.2	ENSG00000230715	-0.615428	0.241802	0.571694
AC018638.4	ENSG00000243302	-0.248107	0.63086	0.852064
AC018638.5	ENSG00000243679	-0.525777	0.29725	0.627086
AC018638.6	ENSG00000271344	-0.050711	0.936181	0.97926
AC018638.7	ENSG00000271553	-0.877876	0.175319	0.491396
AC018645.3	ENSG00000273014	-0.340981	0.353537	0.67534
AC018647.2	ENSG00000271122	0.829755	0.00125153	0.0359306
AC018653.3	ENSG00000256967	-0.650284	0.261863	0.593724
AC018690.1	ENSG00000273306	0.348506	0.440933	0.743578
AC018755.3	ENSG00000269388	-0.312649	0.567839	0.817039
AC018804.1	ENSG00000227632	0.339828	0.571325	0.818791
AC018809.2	ENSG00000269982	-0.150035	0.837101	0.943412
AC019080.1	ENSG00000213963	0.0627834	0.886993	0.961821
AC019131.2	ENSG00000272777	-0.715002	0.0772814	0.326466
AC019197.1	ENSG00000236283	-3.34149	0.000943875	0.0312008
AC019205.1	ENSG00000229852	0.71566	0.192533	0.515177
AC020910.5	ENSG00000274104	0.655165	0.125819	0.417731
AC020910.6	ENSG00000279329	0.249122	0.554869	0.809547
AC020915.1	ENSG00000267216	1.235	0.0700534	0.310762
AC020915.3	ENSG00000268516	0.313687	0.350325	0.672151
AC020915.5	ENSG00000283515	0.343026	0.605495	0.837624
AC020916.1	ENSG00000267519	-0.71787	0.336603	0.662257
AC020917.4	ENSG00000280332	-0.356973	0.491985	0.773917
AC020928.1	ENSG00000267260	1.87253	0.0433815	0.242326
AC020951.1	ENSG00000278897	-0.440002	0.524036	0.79251
AC020978.5	ENSG00000262160	0.513846	0.256773	0.588368
AC020978.7	ENSG00000263276	0.0373567	0.944599	0.982704
AC021016.1	ENSG00000261338	-0.0930828	0.801221	0.927728
AC021078.1	ENSG00000230551	-0.433034	0.317889	0.644193
AC021087.3	ENSG00000260774	0.165108	0.790914	0.923809
AC021087.5	ENSG00000286001	0.688468	0.100187	0.373012
AC021092.1	ENSG00000186019	1.40965	0.0156611	0.142035
AC021097.1	ENSG00000272661	-0.270551	0.660108	0.866253
AC021148.1	ENSG00000224097	-0.36277	0.455505	0.753693
AC021148.3	ENSG00000287262	-0.941752	0.0697474	0.310388
AC021205.3	ENSG00000273007	-0.621954	0.268289	0.599456
AC021242.3	ENSG00000272267	0.832633	0.109295	0.389536
AC021321.1	ENSG00000271966	1.00529	0.0292913	0.197716
AC021683.2	ENSG00000267506	1.51354	0.0508699	0.261446
AC021851.1	ENSG00000272800	-0.503365	0.208486	0.53532
AC022007.1	ENSG00000206567	-0.348244	0.579433	0.823418
AC022034.1	ENSG00000237807	-0.719601	0.35462	0.676316
AC022098.1	ENSG00000267169	-0.149542	0.718954	0.892299
AC022107.1	ENSG00000280187	0.782097	0.0373843	0.225901
AC022137.3	ENSG00000286261	-0.329262	0.483316	0.769139
AC022144.1	ENSG00000267892	-0.0113169	0.986469	0.995902
AC022149.1	ENSG00000269378	-0.830208	0.214198	0.541561
AC022150.4	ENSG00000269825	0.0442057	0.946748	0.983046
AC022167.2	ENSG00000260276	0.0116934	0.980935	0.995279
AC022211.3	ENSG00000263843	0.22187	0.542873	0.801729
AC022306.2	ENSG00000275580	-0.477409	0.330378	0.656732
AC022336.2	ENSG00000260391	-0.171791	0.797947	0.926451
AC022364.1	ENSG00000247934	0.70565	0.131426	0.42702
AC022384.1	ENSG00000272410	-1.12516	0.0864189	0.345407
AC022400.5	ENSG00000271816	-0.365805	0.341585	0.665174
AC022400.6	ENSG00000272140	-0.262927	0.508923	0.783794
AC022400.7	ENSG00000272916	-0.307925	0.398745	0.714614
AC022400.8	ENSG00000279088	0.369653	0.401156	0.71665
AC022400.9	ENSG00000279689	1.3469	0.00671491	0.0913089
AC022413.2	ENSG00000280161	0.760942	0.0740144	0.319992
AC022415.2	ENSG00000242615	-0.393106	0.265654	0.597467
AC022415.3	ENSG00000286132	-0.776492	0.229364	0.558851
AC022417.1	ENSG00000279923	-0.113958	0.79411	0.924426
AC022613.1	ENSG00000256802	-1.27268	0.0408396	0.236056
AC022613.2	ENSG00000259523	-0.536081	0.238158	0.567871
AC022762.2	ENSG00000267940	-0.508671	0.244505	0.575163
AC022893.1	ENSG00000253636	0.337287	0.618504	0.844926
AC022893.2	ENSG00000260838	2.75768	0.0181332	0.153443
AC022916.2	ENSG00000266947	0.314877	0.564418	0.815477
AC022966.2	ENSG00000287539	-0.102985	0.837862	0.943736
AC023024.1	ENSG00000259172	0.66015	0.228647	0.55812
AC023090.2	ENSG00000279077	-0.478406	0.506881	0.783006
AC023157.2	ENSG00000276900	1.2324	0.00113234	0.0344671
AC023355.2	ENSG00000259488	0.798741	0.127212	0.419651
AC023389.3	ENSG00000265713	-0.171899	0.768998	0.916795
AC023509.1	ENSG00000257379	-0.355036	0.45409	0.752682
AC023509.3	ENSG00000270175	0.410279	0.347205	0.669975
AC023632.2	ENSG00000253704	0.432916	0.277269	0.609146
AC023908.3	ENSG00000261136	-0.372258	0.443006	0.745084
AC024060.2	ENSG00000271870	-0.363909	0.325045	0.651674
AC024075.1	ENSG00000267904	-0.206893	0.600577	0.835773
AC024075.2	ENSG00000269044	-0.265776	0.385649	0.703114
AC024257.3	ENSG00000269514	0.560229	0.455531	0.753693
AC024293.1	ENSG00000244313	-0.65412	0.268376	0.599523
AC024560.4	ENSG00000286909	0.267431	0.710944	0.889313
AC024575.2	ENSG00000267277	-0.185288	0.626205	0.849266
AC024909.1	ENSG00000274021	-1.04719	0.0116592	0.121361
AC024940.2	ENSG00000177359	-0.173563	0.886843	0.961821
AC024940.6	ENSG00000275097	1.28067	0.138778	0.436855
AC025031.4	ENSG00000275481	0.712896	0.350436	0.672151
AC025034.1	ENSG00000258302	0.272205	0.560626	0.813011
AC025048.2	ENSG00000267248	0.199749	0.634768	0.854393
AC025164.2	ENSG00000245904	0.118611	0.853408	0.948559
AC025171.1	ENSG00000177738	1.02684	0.112071	0.394714
AC025171.2	ENSG00000215068	0.316907	0.680296	0.875685
AC025181.2	ENSG00000272086	0.206943	0.519704	0.790172
AC025279.1	ENSG00000198106	-0.411888	0.666323	0.870486
AC025423.2	ENSG00000256664	-0.349135	0.393506	0.710046
AC025442.2	ENSG00000285999	-0.270718	0.615109	0.842618
AC025449.1	ENSG00000270558	-0.0129325	0.978825	0.994686
AC025678.3	ENSG00000279092	0.270944	0.694695	0.88266
AC025774.1	ENSG00000285804	1.10974	0.0940158	0.360275
AC026150.2	ENSG00000260693	-1.21548	0.0325404	0.21036
AC026271.1	ENSG00000174977	-0.637032	0.450862	0.750553
AC026273.1	ENSG00000286156	-0.98414	0.118584	0.406637
AC026304.1	ENSG00000268129	1.16977	0.0428367	0.240803
AC026356.1	ENSG00000274964	-0.556367	0.298893	0.628346
AC026356.2	ENSG00000276115	-0.805759	0.18449	0.504673
AC026362.1	ENSG00000256028	-0.357684	0.559491	0.812031
AC026362.2	ENSG00000280381	-1.22661	0.0748429	0.321789
AC026367.3	ENSG00000275759	0.426601	0.35728	0.678825
AC026369.2	ENSG00000256694	-0.446378	0.570098	0.818197
AC026401.3	ENSG00000280206	0.285483	0.481288	0.768001
AC026403.1	ENSG00000229119	-1.02897	0.229386	0.558851
AC026412.1	ENSG00000188002	0.338365	0.407858	0.721719
AC026462.3	ENSG00000260963	-2.27185	0.00918524	0.106379
AC026464.4	ENSG00000260914	0.444162	0.175092	0.491151
AC026471.1	ENSG00000260267	0.320483	0.44691	0.74781
AC026691.1	ENSG00000270021	1.00401	0.0193391	0.158511
AC026740.3	ENSG00000286094	0.87901	0.231683	0.561151
AC026748.3	ENSG00000286388	0.109735	0.7517	0.908867
AC026801.2	ENSG00000272323	0.483628	0.262004	0.593891
AC026954.2	ENSG00000261915	-0.42204	0.463087	0.757815
AC026979.4	ENSG00000285669	0.288139	0.421595	0.73219
AC027020.2	ENSG00000270127	-1.27553	0.10287	0.378174
AC027031.2	ENSG00000254615	1.93848	0.00769317	0.0973899
AC027097.1	ENSG00000267040	-0.596612	0.0967087	0.366238
AC027097.2	ENSG00000267787	-0.8139	0.0832106	0.338606
AC027237.5	ENSG00000259426	0.082547	0.881193	0.960612
AC027279.1	ENSG00000260816	0.341847	0.577032	0.822198
AC027290.3	ENSG00000280138	-0.730923	0.29266	0.622694
AC027307.2	ENSG00000267317	0.339524	0.399307	0.714833
AC027307.3	ENSG00000268798	0.624505	0.0897255	0.351606
AC027575.3	ENSG00000278107	0.0166612	0.974781	0.993533
AC027601.6	ENSG00000287431	-0.21626	0.703074	0.885918
AC027644.3	ENSG00000272831	0.760437	0.0279908	0.192389
AC027682.6	ENSG00000276075	-0.869836	0.330621	0.656732
AC027682.7	ENSG00000280214	1.03706	0.203687	0.528843
AC027801.1	ENSG00000204584	-1.07902	0.122895	0.413665
AC034102.2	ENSG00000257411	-0.0827774	0.933623	0.978042
AC034139.1	ENSG00000287401	-0.486868	0.592991	0.831794
AC034231.1	ENSG00000249572	0.716415	0.0802509	0.332374
AC034236.2	ENSG00000271918	0.790832	0.0607783	0.288043
AC036176.1	ENSG00000267390	0.30651	0.52875	0.79385
AC036214.2	ENSG00000272518	-0.244533	0.545255	0.802959
AC037459.2	ENSG00000253200	0.305618	0.492182	0.773917
AC040160.2	ENSG00000280163	0.19138	0.811364	0.931036
AC040162.1	ENSG00000261884	0.0261818	0.958872	0.987863
AC040162.3	ENSG00000263126	0.0388044	0.939584	0.980848
AC040168.1	ENSG00000246379	0.546624	0.374287	0.69319
AC040169.1	ENSG00000260018	1.47292	0.00358456	0.0646207
AC040970.1	ENSG00000253210	0.439764	0.337508	0.662967
AC044860.1	ENSG00000229212	0.580912	0.203024	0.528467
AC046134.2	ENSG00000248932	1.09499	0.0100964	0.112451
AC046185.3	ENSG00000279369	0.512878	0.372446	0.691984
AC048338.2	ENSG00000284934	-0.000879724	0.998577	0.999497
AC048341.1	ENSG00000257354	-1.11881	0.0373735	0.225901
AC048341.2	ENSG00000275180	-0.487142	0.268387	0.599523
AC048380.2	ENSG00000278983	-1.33881	0.0578718	0.280029
AC048382.2	ENSG00000259244	0.133905	0.808267	0.930375
AC048382.5	ENSG00000275120	-0.795155	0.0824779	0.337254
AC048382.6	ENSG00000276278	-0.674072	0.0760793	0.324113
AC051619.4	ENSG00000259520	0.91739	0.418231	0.730294
AC051619.5	ENSG00000259539	0.758564	0.112849	0.396059
AC053481.2	ENSG00000263887	-0.0236881	0.951177	0.985042
AC055811.4	ENSG00000278864	-0.46418	0.313379	0.640597
AC055839.2	ENSG00000286190	0.254482	0.788966	0.923174
AC060780.1	ENSG00000267002	0.433228	0.200187	0.524645
AC062029.1	ENSG00000287686	0.905871	0.0274799	0.190208
AC064807.1	ENSG00000228801	0.765613	0.0322572	0.209269
AC064836.2	ENSG00000273456	1.33555	0.00310612	0.0598769
AC064875.1	ENSG00000225649	1.05453	0.271984	0.602685
AC067750.1	ENSG00000272631	0.167948	0.698327	0.8838
AC067838.1	ENSG00000272338	-0.699593	0.0729796	0.317253
AC067852.2	ENSG00000266962	-0.0336856	0.872661	0.957085
AC067852.3	ENSG00000267632	0.107485	0.852959	0.948299
AC067852.5	ENSG00000287710	0.678264	0.132331	0.428229
AC067930.8	ENSG00000287576	0.719433	0.0972029	0.366871
AC067968.1	ENSG00000267022	0.57689	0.377787	0.696825
AC068134.3	ENSG00000251485	-0.185612	0.739536	0.901978
AC068205.2	ENSG00000283341	-0.111188	0.772716	0.918379
AC068338.2	ENSG00000260274	0.706014	0.0695708	0.309982
AC068338.3	ENSG00000275645	0.461038	0.396406	0.712153
AC068446.1	ENSG00000237161	-1.10537	0.181425	0.500231
AC068446.2	ENSG00000247765	-1.22897	0.220975	0.549799
AC068473.5	ENSG00000274828	1.15157	0.00040751	0.0193212
AC068533.4	ENSG00000249319	-0.698617	0.32968	0.656238
AC068547.1	ENSG00000283228	0.794116	0.332384	0.65865
AC068580.4	ENSG00000250644	-0.369757	0.340547	0.664717
AC068587.4	ENSG00000283674	-2.32509	0.0174887	0.150759
AC068700.1	ENSG00000260398	0.612205	0.554896	0.809547
AC068831.8	ENSG00000284946	0.629583	0.304282	0.632704
AC068870.2	ENSG00000277782	0.511987	0.319701	0.646458
AC068888.1	ENSG00000257337	0.204552	0.6548	0.863809
AC068896.3	ENSG00000258539	-0.0541199	0.903119	0.967978
AC068946.1	ENSG00000280537	-0.895679	0.19062	0.513212
AC068946.2	ENSG00000284820	-0.238285	0.601537	0.836244
AC069224.2	ENSG00000260572	1.19383	0.0080287	0.099015
AC069281.2	ENSG00000274272	0.400633	0.584094	0.826142
AC069288.1	ENSG00000286192	0.490284	0.383351	0.701078
AC069503.2	ENSG00000256950	-0.950523	0.0116462	0.121297
AC069528.2	ENSG00000279320	-0.846705	0.180583	0.499157
AC069544.1	ENSG00000272853	1.20944	0.00295412	0.0583727
AC072061.1	ENSG00000259826	0.673025	0.0938298	0.360019
AC073073.2	ENSG00000272604	0.117993	0.740051	0.90217
AC073111.4	ENSG00000284691	0.00417475	0.99019	0.997091
AC073195.2	ENSG00000271855	1.43677	0.0104478	0.114337
AC073332.1	ENSG00000237773	-0.57127	0.192554	0.515177
AC073389.1	ENSG00000268584	1.83845	5.85904e-05	0.00719563
AC073389.3	ENSG00000272791	1.2258	0.0148571	0.138434
AC073476.3	ENSG00000261096	-0.39327	0.47394	0.764215
AC073508.3	ENSG00000278834	-0.285061	0.400355	0.715903
AC073548.1	ENSG00000279861	-0.613702	0.186339	0.507453
AC073585.1	ENSG00000286088	1.12834	0.232777	0.562001
AC073612.1	ENSG00000258064	-0.537607	0.586433	0.827597
AC073857.1	ENSG00000280120	-0.198215	0.582857	0.825384
AC073861.1	ENSG00000242299	-0.427534	0.605226	0.837624
AC073896.1	ENSG00000144785	1.43467	0.243188	0.57342
AC073896.2	ENSG00000257303	0.561689	0.106887	0.385081
AC073957.3	ENSG00000273151	-0.322297	0.62704	0.849942
AC074032.1	ENSG00000272368	-0.299199	0.552533	0.807652
AC074117.1	ENSG00000234072	0.707726	0.0619155	0.290822
AC074138.1	ENSG00000276071	0.435069	0.416162	0.728925
AC074141.1	ENSG00000283236	0.229877	0.67114	0.872467
AC074143.1	ENSG00000265690	0.17553	0.873537	0.957475
AC074212.1	ENSG00000259605	-1.24015	0.163933	0.47574
AC074386.1	ENSG00000284644	-0.792171	0.189221	0.511991
AC078785.1	ENSG00000240057	0.554528	0.203009	0.528467
AC078795.2	ENSG00000270096	0.274244	0.467972	0.760111
AC078819.1	ENSG00000216285	-0.0986709	0.89435	0.964769
AC078846.1	ENSG00000273329	0.409798	0.39891	0.714691
AC078883.1	ENSG00000225205	-0.397412	0.523069	0.792197
AC079140.6	ENSG00000286705	0.794633	0.331322	0.657551
AC079142.1	ENSG00000285679	-0.803905	0.0949376	0.362578
AC079145.1	ENSG00000227210	1.1497	0.0891455	0.350264
AC079174.2	ENSG00000277715	0.664938	0.19695	0.520644
AC079305.4	ENSG00000229337	0.224034	0.576549	0.821816
AC079322.1	ENSG00000261187	-0.214073	0.606555	0.838107
AC079331.2	ENSG00000279917	0.552976	0.427719	0.735668
AC079414.3	ENSG00000276007	0.686335	0.131351	0.426869
AC079416.2	ENSG00000261056	0.550647	0.44114	0.743581
AC079447.1	ENSG00000241962	0.781025	0.0640187	0.296545
AC079781.5	ENSG00000284707	0.264959	0.594465	0.831931
AC079807.1	ENSG00000233230	0.715313	0.11569	0.401014
AC079848.1	ENSG00000250012	0.546948	0.189047	0.511756
AC079922.2	ENSG00000237753	0.0441584	0.923633	0.974627
AC079949.1	ENSG00000256001	1.43597	0.157011	0.464883
AC079949.2	ENSG00000278266	1.36069	0.213602	0.541545
AC080013.1	ENSG00000240207	-1.28611	0.0917368	0.35612
AC080080.1	ENSG00000279048	0.465828	0.352145	0.67392
AC080112.2	ENSG00000266208	-0.569225	0.305393	0.633667
AC083798.2	ENSG00000272758	0.972415	0.0231115	0.172386
AC083799.1	ENSG00000203644	-0.132119	0.689571	0.879597
AC083837.1	ENSG00000285744	-3.68146	5.69281e-06	0.00205464
AC083843.3	ENSG00000259820	-0.328347	0.505657	0.782581
AC083843.4	ENSG00000279518	-0.0310262	0.96221	0.988883
AC083855.2	ENSG00000285906	-2.19489	0.00114042	0.0345347
AC083862.1	ENSG00000272941	-1.99173	0.00149983	0.0396479
AC083862.2	ENSG00000287733	-0.945054	0.025868	0.184803
AC083899.1	ENSG00000204745	0.135742	0.63293	0.852944
AC084036.1	ENSG00000272990	-0.701923	0.152136	0.456818
AC084125.2	ENSG00000255182	0.457403	0.605048	0.837594
AC084198.4	ENSG00000286699	0.198892	0.732725	0.898132
AC084809.1	ENSG00000226377	1.0845	0.0253053	0.182588
AC084824.2	ENSG00000257511	-0.187337	0.653973	0.86342
AC084824.4	ENSG00000274105	-0.578892	0.246064	0.576821
AC084824.5	ENSG00000275854	-0.34004	0.426956	0.735578
AC087190.3	ENSG00000263244	0.945188	0.0858408	0.344083
AC087284.1	ENSG00000273691	-0.678235	0.287307	0.617229
AC087289.3	ENSG00000267426	0.621978	0.135075	0.432039
AC087294.1	ENSG00000235530	-0.172466	0.745013	0.904542
AC087477.2	ENSG00000259275	-1.4797	0.00982034	0.11069
AC087500.1	ENSG00000261879	-0.117553	0.808357	0.930375
AC087501.4	ENSG00000271851	-0.195842	0.657418	0.864805
AC087623.2	ENSG00000272092	0.839734	0.0495921	0.258099
AC087741.1	ENSG00000262580	-0.909266	0.18888	0.511498
AC087741.3	ENSG00000279259	0.600213	0.095178	0.363155
AC087752.3	ENSG00000253878	0.247615	0.653046	0.863228
AC090061.1	ENSG00000247363	1.22433	0.0209331	0.164404
AC090114.2	ENSG00000273270	0.625083	0.0493166	0.257168
AC090114.3	ENSG00000280828	-0.0410132	0.93346	0.978042
AC090152.1	ENSG00000167912	2.01901	1.69038e-05	0.00378409
AC090181.3	ENSG00000278991	0.501832	0.418719	0.730477
AC090197.1	ENSG00000253837	-1.04194	0.246717	0.577321
AC090198.1	ENSG00000253106	-0.375612	0.418008	0.730216
AC090204.1	ENSG00000247134	3.50062	0.00043852	0.019981
AC090229.1	ENSG00000267397	0.729	0.137951	0.436091
AC090241.3	ENSG00000274776	0.143983	0.825543	0.937656
AC090360.1	ENSG00000267127	0.407208	0.370142	0.690796
AC090515.3	ENSG00000245975	1.40271	0.0229376	0.171835
AC090517.4	ENSG00000285253	-0.38777	0.402238	0.717355
AC090517.5	ENSG00000285331	0.0263312	0.934174	0.978301
AC090519.1	ENSG00000250130	-0.0888517	0.859614	0.951272
AC090559.1	ENSG00000255197	-0.312137	0.592319	0.831297
AC090607.2	ENSG00000259562	-0.57405	0.16441	0.476202
AC090616.6	ENSG00000278867	-0.223286	0.579348	0.823418
AC090617.10	ENSG00000287553	0.734358	0.217838	0.545436
AC090825.1	ENSG00000259363	-0.32872	0.620567	0.845836
AC091057.1	ENSG00000187951	-0.12689	0.869265	0.955494
AC091057.3	ENSG00000247728	0.368306	0.379036	0.697964
AC091060.1	ENSG00000278986	0.122641	0.76201	0.913443
AC091132.3	ENSG00000266918	-0.180425	0.764716	0.914261
AC091132.4	ENSG00000267198	0.0580573	0.887094	0.961821
AC091152.2	ENSG00000267160	0.140248	0.797013	0.926156
AC091152.4	ENSG00000279879	1.30071	0.00968367	0.110006
AC091167.1	ENSG00000228998	0.958682	0.0376903	0.226843
AC091167.2	ENSG00000261147	-0.102428	0.859328	0.951193
AC091167.7	ENSG00000284626	-0.192128	0.735126	0.899516
AC091181.1	ENSG00000279555	-0.021754	0.978598	0.994639
AC091182.1	ENSG00000253123	-0.194393	0.812703	0.931655
AC091271.1	ENSG00000273702	0.896626	0.0846465	0.341619
AC091390.5	ENSG00000239969	-0.426099	0.269503	0.601256
AC091544.4	ENSG00000260337	1.1404	0.221653	0.550543
AC091551.1	ENSG00000267699	0.0445281	0.920468	0.974433
AC091563.1	ENSG00000254343	-3.23145	5.06073e-06	0.00199648
AC091729.3	ENSG00000229043	0.131504	0.703891	0.886443
AC091825.3	ENSG00000280047	-0.135252	0.718084	0.892127
AC091959.3	ENSG00000275740	1.12634	0.0211558	0.165004
AC091978.1	ENSG00000286753	0.551437	0.224152	0.55408
AC091982.3	ENSG00000275765	-0.295762	0.525671	0.792877
AC092053.5	ENSG00000287620	-0.218624	0.656704	0.864805
AC092070.2	ENSG00000269001	-0.0984868	0.837974	0.943798
AC092111.1	ENSG00000275367	-1.23803	0.140402	0.439793
AC092117.1	ENSG00000276791	2.10118	0.00298218	0.0586335
AC092119.2	ENSG00000274460	0.376144	0.468691	0.760859
AC092139.1	ENSG00000272923	0.071349	0.867523	0.954885
AC092143.1	ENSG00000198211	2.33495	0.0892568	0.350393
AC092164.1	ENSG00000226833	-0.283011	0.607408	0.838242
AC092171.3	ENSG00000234432	0.0848859	0.848714	0.947138
AC092171.4	ENSG00000272953	-0.0434618	0.938538	0.980277
AC092171.5	ENSG00000273084	0.0456515	0.910569	0.971032
AC092279.1	ENSG00000268362	-0.460595	0.433491	0.73899
AC092279.2	ENSG00000279425	-0.258919	0.616662	0.8437
AC092295.2	ENSG00000267309	0.315149	0.445228	0.746997
AC092296.2	ENSG00000267053	1.85235	0.0159531	0.143333
AC092299.1	ENSG00000282416	0.818874	0.224849	0.554673
AC092329.4	ENSG00000284428	-0.32136	0.576124	0.821475
AC092368.3	ENSG00000261512	-0.711724	0.127721	0.420737
AC092375.2	ENSG00000260306	0.651494	0.372878	0.692495
AC092376.2	ENSG00000277954	0.285818	0.714114	0.890589
AC092428.1	ENSG00000287665	-0.171846	0.795355	0.925325
AC092437.1	ENSG00000280310	-0.688182	0.154455	0.460242
AC092645.1	ENSG00000278962	2.10242	0.0116216	0.121113
AC092647.5	ENSG00000249773	0.747921	0.158629	0.466949
AC092683.1	ENSG00000230606	-0.231411	0.726619	0.895127
AC092718.3	ENSG00000260643	0.555372	0.130121	0.424965
AC092718.4	ENSG00000261061	0.0814947	0.857689	0.950747
AC092747.4	ENSG00000275764	-0.701259	0.0664299	0.302565
AC092803.1	ENSG00000260805	1.9912	0.000148519	0.0115226
AC092821.2	ENSG00000214776	-0.653934	0.347732	0.670334
AC092821.4	ENSG00000284634	-0.120719	0.891331	0.963648
AC092828.1	ENSG00000253284	-0.11037	0.885881	0.961704
AC092835.1	ENSG00000233757	1.49091	0.0211608	0.165004
AC092910.3	ENSG00000242622	0.626687	0.124023	0.415879
AC092944.1	ENSG00000243176	0.797958	0.0456394	0.247923
AC093010.2	ENSG00000259976	-0.360139	0.509846	0.784738
AC093157.1	ENSG00000233184	-0.175665	0.689901	0.87966
AC093227.1	ENSG00000267152	-0.102026	0.84895	0.947138
AC093249.6	ENSG00000261840	1.91554	0.000111162	0.00978062
AC093278.2	ENSG00000261269	-1.92934	0.00137225	0.0378011
AC093297.2	ENSG00000272335	-0.295972	0.437782	0.742004
AC093323.1	ENSG00000170846	1.37103	0.011764	0.121721
AC093425.1	ENSG00000224609	0.460602	0.45458	0.753021
AC093512.2	ENSG00000285043	1.42103	0.00798581	0.0987124
AC093525.6	ENSG00000261613	0.370473	0.432811	0.738233
AC093525.7	ENSG00000269937	0.381798	0.458529	0.75487
AC093525.8	ENSG00000279520	0.284391	0.61485	0.842394
AC093535.2	ENSG00000279118	-2.54968	7.67049e-06	0.00230464
AC093582.1	ENSG00000236529	0.275888	0.672303	0.872712
AC093627.4	ENSG00000240859	-0.237191	0.65704	0.864805
AC093627.5	ENSG00000242474	0.217766	0.570743	0.818468
AC093668.1	ENSG00000270249	1.18262	0.120934	0.410108
AC093673.1	ENSG00000232533	-0.0566073	0.91133	0.971032
AC093726.1	ENSG00000272760	-1.23431	0.0140267	0.134378
AC093752.1	ENSG00000245958	-0.208055	0.609796	0.839828
AC093827.4	ENSG00000284968	-0.891711	0.0463918	0.249308
AC093827.5	ENSG00000285458	-0.591582	0.21671	0.543483
AC093849.2	ENSG00000286039	-0.610749	0.36434	0.686106
AC093849.4	ENSG00000288025	-0.352109	0.690167	0.879915
AC093866.1	ENSG00000251095	2.42808	0.0204641	0.162886
AC093908.1	ENSG00000280219	-1.16554	0.0489195	0.256566
AC093909.1	ENSG00000180015	-0.229848	0.73396	0.898898
AC095055.1	ENSG00000270681	-0.504417	0.310361	0.638121
AC095057.3	ENSG00000260296	1.00919	0.0588598	0.282556
AC096586.1	ENSG00000272936	0.504552	0.371379	0.69123
AC096642.1	ENSG00000277007	-0.129112	0.849245	0.947138
AC096677.1	ENSG00000224536	0.842835	0.0484953	0.255783
AC096720.2	ENSG00000279464	-0.510255	0.280164	0.611239
AC096733.3	ENSG00000273472	-0.175564	0.751916	0.908867
AC096887.2	ENSG00000280417	0.0164405	0.96908	0.991982
AC096921.2	ENSG00000261468	-1.42552	0.0283338	0.193601
AC096992.2	ENSG00000273486	0.181238	0.666022	0.870419
AC097359.2	ENSG00000270194	-0.306279	0.495384	0.77573
AC097376.2	ENSG00000248863	-0.687001	0.278914	0.610327
AC097376.3	ENSG00000273247	-0.253444	0.547234	0.803833
AC097382.3	ENSG00000287104	0.529926	0.115946	0.401165
AC097468.1	ENSG00000224090	2.12561	0.020572	0.163311
AC097468.3	ENSG00000272644	-0.817619	0.0360619	0.221828
AC097532.3	ENSG00000286833	0.656831	0.307006	0.635389
AC097637.1	ENSG00000173366	1.11952	0.27858	0.610193
AC097639.1	ENSG00000261572	-0.356138	0.667717	0.871281
AC098484.3	ENSG00000283580	0.229101	0.51835	0.78976
AC098484.4	ENSG00000285728	1.00478	0.0853356	0.342913
AC098487.1	ENSG00000248161	-0.280706	0.691893	0.880804
AC098582.1	ENSG00000287542	-0.0244234	0.966986	0.991141
AC098614.2	ENSG00000271943	-0.36899	0.545612	0.802959
AC098820.2	ENSG00000232485	0.280722	0.548622	0.805042
AC098934.1	ENSG00000214796	-0.419869	0.580348	0.823951
AC099343.4	ENSG00000271646	0.671669	0.0738422	0.319917
AC099489.1	ENSG00000188897	0.0508117	0.945606	0.983014
AC099521.2	ENSG00000274698	2.63668	0.000245744	0.015038
AC099521.3	ENSG00000279693	2.46513	0.0073256	0.0952551
AC099521.4	ENSG00000287760	2.67644	2.52313e-05	0.00448176
AC099522.2	ENSG00000272525	1.37606	0.00538166	0.0814154
AC099548.2	ENSG00000253882	0.0447195	0.945556	0.983014
AC099778.1	ENSG00000260236	0.473773	0.286531	0.616574
AC099850.2	ENSG00000224738	0.121723	0.751896	0.908867
AC100786.1	ENSG00000246731	1.45586	0.0507097	0.261002
AC100803.3	ENSG00000261655	-0.630867	0.497248	0.776635
AC100803.4	ENSG00000271959	0.663955	0.547297	0.803833
AC100810.1	ENSG00000253982	-0.136725	0.674519	0.873384
AC100814.2	ENSG00000272010	0.183643	0.6973	0.883551
AC102945.2	ENSG00000279041	-2.44676	0.0049504	0.0775512
AC102953.2	ENSG00000273230	0.185719	0.715892	0.891337
AC103691.1	ENSG00000274383	-0.982663	0.125818	0.417731
AC103760.1	ENSG00000254231	-1.10943	0.0383454	0.2287
AC103810.2	ENSG00000265218	-0.70914	0.261435	0.593363
AC103974.1	ENSG00000254966	1.17558	0.0293504	0.197889
AC104083.1	ENSG00000260244	-1.64712	0.0264156	0.186185
AC104109.2	ENSG00000270177	0.788038	0.0679876	0.306166
AC104109.4	ENSG00000273345	0.385363	0.266589	0.598078
AC104118.1	ENSG00000271862	-0.196555	0.701086	0.885055
AC104162.2	ENSG00000285399	-0.182386	0.753812	0.909978
AC104211.1	ENSG00000248858	-0.0865742	0.864218	0.953384
AC104260.2	ENSG00000280304	-0.742514	0.267617	0.599216
AC104447.1	ENSG00000280173	0.314138	0.436614	0.741107
AC104452.1	ENSG00000283189	-0.0716886	0.922759	0.974627
AC104530.1	ENSG00000288156	0.393412	0.575065	0.82056
AC104581.4	ENSG00000280046	-0.417169	0.331473	0.657726
AC104596.1	ENSG00000250326	-0.109702	0.830946	0.940558
AC104667.2	ENSG00000234949	0.038612	0.959361	0.987887
AC104794.3	ENSG00000260077	0.220978	0.582696	0.825384
AC104825.1	ENSG00000251615	0.146879	0.754369	0.910215
AC104958.2	ENSG00000272502	-1.63125	0.0144065	0.135919
AC104964.4	ENSG00000272505	0.817829	0.220462	0.548904
AC105020.1	ENSG00000203392	-0.993012	0.12656	0.418825
AC105020.6	ENSG00000275454	-1.36363	0.0439567	0.243614
AC105052.1	ENSG00000205236	-0.433278	0.550948	0.806649
AC105052.3	ENSG00000267645	-0.126416	0.785104	0.922132
AC105052.4	ENSG00000279168	-0.00360921	0.996173	0.998533
AC105074.1	ENSG00000279319	-0.06446	0.936591	0.97931
AC105235.1	ENSG00000279786	-0.13133	0.850276	0.947203
AC105285.1	ENSG00000245213	0.805694	0.239964	0.569535
AC105339.2	ENSG00000252690	0.181218	0.735957	0.899948
AC105339.6	ENSG00000286817	0.743295	0.274611	0.605472
AC105345.1	ENSG00000205959	-0.667267	0.283282	0.613763
AC105749.1	ENSG00000281100	-1.93684	0.00393747	0.0679598
AC105942.1	ENSG00000235501	-0.60641	0.345924	0.668782
AC106028.3	ENSG00000260361	0.503711	0.333414	0.659482
AC106791.1	ENSG00000250159	1.88844	0.0332032	0.212445
AC106795.1	ENSG00000170089	0.141003	0.683501	0.876733
AC106795.2	ENSG00000249684	3.28592	1.18511e-05	0.00299409
AC106820.4	ENSG00000260293	0.880292	0.260346	0.592474
AC106881.1	ENSG00000271474	-0.495153	0.481968	0.768515
AC106886.6	ENSG00000282034	0.52431	0.0431962	0.241848
AC107027.3	ENSG00000261167	-0.0372944	0.923701	0.974627
AC107068.1	ENSG00000259959	0.135545	0.632087	0.852472
AC107214.1	ENSG00000232648	-0.0874953	0.83177	0.940769
AC107223.1	ENSG00000251600	-1.14772	0.191024	0.51357
AC107294.2	ENSG00000272970	0.817747	0.0894097	0.350835
AC107375.1	ENSG00000259891	0.296852	0.526825	0.793064
AC107871.1	ENSG00000260007	-0.165272	0.693295	0.881866
AC107884.1	ENSG00000251364	-0.034558	0.948421	0.983758
AC107956.1	ENSG00000197149	-0.348469	0.701495	0.885055
AC107959.1	ENSG00000245025	0.15233	0.798177	0.926572
AC107982.3	ENSG00000265478	-0.0995809	0.836731	0.943302
AC108010.1	ENSG00000242588	-0.134095	0.817924	0.933887
AC108047.1	ENSG00000233654	0.490954	0.196907	0.520644
AC108134.3	ENSG00000262370	-1.38205	0.0156688	0.142035
AC108449.2	ENSG00000259366	0.0352036	0.936619	0.97931
AC108471.3	ENSG00000255458	0.978516	0.0301391	0.200957
AC108488.1	ENSG00000242282	0.239011	0.620976	0.846051
AC108488.2	ENSG00000286905	-0.0172811	0.970513	0.992435
AC108488.3	ENSG00000287126	0.8856	0.0457595	0.248096
AC108519.1	ENSG00000288075	-1.34243	0.0267475	0.187485
AC108704.2	ENSG00000279500	0.0393111	0.945739	0.983046
AC108860.2	ENSG00000261437	1.6788	0.015069	0.139307
AC109322.1	ENSG00000255224	0.854352	0.0237651	0.1757
AC109326.1	ENSG00000279602	0.498229	0.429746	0.736368
AC109347.1	ENSG00000260526	-0.575308	0.233986	0.562852
AC109460.3	ENSG00000261067	0.0903122	0.865754	0.954245
AC110079.1	ENSG00000260404	-0.440055	0.240593	0.570055
AC110285.2	ENSG00000262877	1.18752	0.223842	0.55387
AC110285.6	ENSG00000279692	1.42275	0.0162419	0.144777
AC110774.1	ENSG00000279013	1.69341	0.0795361	0.330964
AC110995.1	ENSG00000236120	-1.64587	0.00772623	0.0975988
AC111170.4	ENSG00000279801	-1.1852	0.152686	0.457591
AC112128.1	ENSG00000285943	-0.357923	0.570349	0.818254
AC112220.2	ENSG00000271643	-0.231812	0.517366	0.789236
AC112484.1	ENSG00000231305	1.09319	0.0562491	0.2764
AC112484.5	ENSG00000287110	0.41051	0.489593	0.772483
AC113189.4	ENSG00000272884	0.0407677	0.954976	0.986905
AC113410.5	ENSG00000286408	1.42404	0.00611248	0.0876718
AC113935.1	ENSG00000226084	-0.170139	0.740791	0.90217
AC114271.1	ENSG00000274425	0.36421	0.317026	0.643096
AC114490.1	ENSG00000241014	-0.210408	0.715494	0.891252
AC114490.2	ENSG00000271741	0.514097	0.162425	0.47346
AC114490.3	ENSG00000284773	-0.450428	0.334862	0.660868
AC114980.1	ENSG00000251023	-0.518307	0.292696	0.622694
AC115223.1	ENSG00000243199	-0.852243	0.256269	0.587899
AC115284.4	ENSG00000287707	0.224331	0.791663	0.924191
AC116158.1	ENSG00000259326	0.0668111	0.92381	0.974627
AC116158.3	ENSG00000286786	0.315413	0.616452	0.8437
AC116347.1	ENSG00000238000	-0.472501	0.256321	0.587943
AC116366.3	ENSG00000283782	-0.0520332	0.91468	0.972066
AC116407.1	ENSG00000214708	0.326352	0.594996	0.832358
AC116407.2	ENSG00000277511	-0.316662	0.553651	0.808733
AC116407.4	ENSG00000280033	0.1059	0.84964	0.947138
AC116533.1	ENSG00000244398	-0.41037	0.6981	0.8838
AC116667.1	ENSG00000271009	1.12482	0.0733335	0.318493
AC116913.1	ENSG00000261351	-0.127294	0.711587	0.889547
AC117489.1	ENSG00000278934	2.1978	0.0236261	0.17497
AC118281.1	ENSG00000288380	0.204366	0.707863	0.888305
AC118344.1	ENSG00000205041	0.0765775	0.924429	0.974809
AC118344.4	ENSG00000279759	0.211264	0.684489	0.87706
AC118549.1	ENSG00000036549	0.461888	0.0396815	0.232737
AC118553.1	ENSG00000228084	-0.740275	0.0940013	0.360275
AC118553.2	ENSG00000283761	0.306205	0.415459	0.728483
AC119403.1	ENSG00000253392	-0.749291	0.179971	0.498385
AC120049.1	ENSG00000267414	-0.411203	0.46899	0.760976
AC120053.1	ENSG00000271971	-0.207436	0.60945	0.83968
AC120114.1	ENSG00000247735	0.894449	0.0387208	0.229717
AC120114.3	ENSG00000279789	0.334611	0.465145	0.75889
AC121338.2	ENSG00000278385	-0.382075	0.679692	0.875162
AC121761.1	ENSG00000257497	-0.595558	0.210198	0.537657
AC122688.3	ENSG00000279233	0.363885	0.456928	0.75419
AC122718.1	ENSG00000250461	-1.34971	0.0215389	0.166529
AC123768.3	ENSG00000262728	0.505192	0.205592	0.531117
AC123768.4	ENSG00000276724	-0.580934	0.298941	0.628346
AC124016.2	ENSG00000272677	0.66566	0.111854	0.394522
AC124016.3	ENSG00000273156	-0.0549017	0.906228	0.969364
AC124045.1	ENSG00000272077	0.382467	0.309717	0.637494
AC124242.1	ENSG00000245281	0.625016	0.0845971	0.341575
AC124312.3	ENSG00000261069	1.4703	0.148535	0.451324
AC124798.1	ENSG00000260196	0.158716	0.803407	0.928394
AC124944.2	ENSG00000260261	0.141857	0.843891	0.945349
AC125232.1	ENSG00000285793	-0.20786	0.515887	0.787789
AC125257.1	ENSG00000259623	0.0262149	0.94063	0.981201
AC125807.2	ENSG00000250899	-1.4494	0.00761447	0.0971942
AC126283.2	ENSG00000285330	-0.664972	0.586968	0.827651
AC126474.2	ENSG00000280088	-0.299316	0.29657	0.6261
AC126755.1	ENSG00000205746	-0.126203	0.847884	0.947131
AC126755.7	ENSG00000285628	0.773815	0.324642	0.651456
AC127024.2	ENSG00000263603	0.3105	0.659742	0.866252
AC127024.5	ENSG00000266490	0.0698429	0.882222	0.96093
AC127024.8	ENSG00000280069	-0.824653	0.303856	0.632416
AC127070.2	ENSG00000250790	1.86221	0.0130096	0.1296
AC127070.4	ENSG00000278949	-0.386152	0.538841	0.798978
AC127459.1	ENSG00000260566	0.297695	0.599791	0.835231
AC127496.7	ENSG00000280351	0.19263	0.678267	0.874473
AC127502.1	ENSG00000215302	-0.578192	0.204534	0.529912
AC127502.2	ENSG00000270055	-0.920002	0.187266	0.508724
AC129492.1	ENSG00000214999	0.374113	0.699472	0.884235
AC129492.3	ENSG00000263620	0.713696	0.109761	0.390672
AC129507.2	ENSG00000262294	-0.81733	0.350651	0.672151
AC130650.2	ENSG00000276564	0.462113	0.448061	0.748398
AC131009.4	ENSG00000279283	-0.516453	0.459811	0.755529
AC131160.1	ENSG00000283765	2.54591	0.00360311	0.064823
AC131212.2	ENSG00000279700	-0.779429	0.278972	0.610336
AC131212.3	ENSG00000280287	-1.42572	0.121338	0.411086
AC131392.1	ENSG00000198237	-0.0554656	0.932129	0.977492
AC131649.2	ENSG00000279662	-0.61063	0.58094	0.824225
AC132008.2	ENSG00000214135	-0.0188894	0.95687	0.987584
AC132192.2	ENSG00000268403	0.26975	0.540966	0.800317
AC132217.1	ENSG00000240801	-2.97614	0.0284113	0.193756
AC132872.1	ENSG00000260563	0.890696	0.0431111	0.241654
AC132872.5	ENSG00000287737	0.855917	0.216508	0.543483
AC132938.4	ENSG00000265458	0.488887	0.257296	0.588989
AC132938.6	ENSG00000279744	0.619522	0.35489	0.67661
AC133552.2	ENSG00000262587	0.987703	0.00155072	0.0402118
AC133552.5	ENSG00000275494	1.4833	0.00180179	0.0430604
AC133644.2	ENSG00000284879	-0.448463	0.125014	0.417148
AC134043.3	ENSG00000279204	-1.73201	0.007435	0.0961401
AC134407.2	ENSG00000279573	-0.722619	0.136587	0.43367
AC134407.3	ENSG00000279880	0.161035	0.750722	0.908417
AC134878.2	ENSG00000278212	1.13123	0.0717734	0.314264
AC135048.1	ENSG00000261487	0.468289	0.434538	0.739776
AC135050.2	ENSG00000255439	0.701642	0.480169	0.76703
AC135050.5	ENSG00000262766	0.0778074	0.881328	0.960612
AC135050.6	ENSG00000278133	0.201911	0.522149	0.791797
AC135178.3	ENSG00000263809	0.381277	0.531112	0.795454
AC135507.1	ENSG00000272182	-0.554974	0.175199	0.49134
AC135977.1	ENSG00000226268	-0.40084	0.506889	0.783006
AC135983.3	ENSG00000223509	-0.71886	0.126005	0.418027
AC136352.8	ENSG00000278673	-1.6963	0.0653684	0.300078
AC136475.1	ENSG00000251661	-0.859387	0.300562	0.629543
AC136604.3	ENSG00000250999	0.242485	0.660136	0.866253
AC136632.1	ENSG00000218227	1.17013	0.167475	0.480889
AC137630.1	ENSG00000223343	1.33836	0.00332985	0.062448
AC137630.4	ENSG00000273211	1.21313	0.00633793	0.0890329
AC137834.1	ENSG00000258830	-0.387214	0.686628	0.877449
AC138035.1	ENSG00000238035	0.0560626	0.911123	0.971032
AC138207.4	ENSG00000264456	-0.863776	0.147795	0.450269
AC138207.8	ENSG00000266865	-0.761382	0.291924	0.621709
AC138356.1	ENSG00000183154	-0.6184	0.213424	0.541521
AC138356.2	ENSG00000233170	0.73934	0.150185	0.453688
AC138393.1	ENSG00000185495	0.334679	0.377286	0.69641
AC138409.2	ENSG00000215158	-0.0027745	0.996556	0.998547
AC138470.1	ENSG00000279103	-0.549595	0.326455	0.652799
AC138649.1	ENSG00000274253	2.81097	0.00540647	0.0816516
AC138696.1	ENSG00000264668	-0.304456	0.766054	0.914732
AC138866.1	ENSG00000253816	0.164762	0.862191	0.952678
AC138866.2	ENSG00000254701	0.0205842	0.977065	0.994155
AC138894.1	ENSG00000261832	-0.00233379	0.995383	0.998144
AC138932.1	ENSG00000183458	0.0661895	0.923386	0.974627
AC138932.3	ENSG00000258354	0.477488	0.559235	0.811993
AC138932.4	ENSG00000261819	0.975862	0.221196	0.550073
AC138965.2	ENSG00000250820	2.08587	0.0993519	0.371075
AC138965.3	ENSG00000280068	1.85409	0.133041	0.428956
AC138969.1	ENSG00000183889	-0.0604989	0.909761	0.970928
AC138969.3	ENSG00000227827	0.475729	0.487469	0.771279
AC139019.1	ENSG00000286535	0.207544	0.627438	0.849945
AC139100.2	ENSG00000278000	-0.444802	0.446366	0.747309
AC139256.3	ENSG00000270580	-0.111988	0.834384	0.941917
AC139491.7	ENSG00000285476	1.30916	0.208679	0.53546
AC139495.2	ENSG00000250138	-0.59874	0.391935	0.708439
AC139530.1	ENSG00000262049	1.20238	0.000811597	0.0286489
AC139530.3	ENSG00000275902	0.801272	0.0813791	0.334462
AC139768.1	ENSG00000278126	0.109206	0.794508	0.924522
AC139769.1	ENSG00000233836	1.05982	0.195114	0.518411
AC139795.1	ENSG00000246596	0.376347	0.462396	0.757104
AC139795.2	ENSG00000247679	0.316704	0.448012	0.748398
AC139887.2	ENSG00000249592	0.0254552	0.946489	0.983046
AC140481.1	ENSG00000229797	1.84049	0.0177159	0.151355
AC141586.1	ENSG00000215154	0.442346	0.16882	0.481933
AC141586.4	ENSG00000279057	0.0225856	0.967741	0.99157
AC142472.1	ENSG00000276728	0.165787	0.625481	0.84887
AC144548.1	ENSG00000258210	-0.0239648	0.946342	0.983046
AC144652.1	ENSG00000273117	0.556777	0.206856	0.533128
AC144831.1	ENSG00000261888	-1.20864	0.132092	0.427895
AC145124.1	ENSG00000255495	-0.316591	0.507714	0.783296
AC145207.5	ENSG00000263731	-0.391323	0.406318	0.720159
AC145212.1	ENSG00000277400	-0.344789	0.379827	0.698912
AC145285.6	ENSG00000275807	0.767564	0.215907	0.543095
AC146944.1	ENSG00000196302	0.108415	0.853969	0.948765
AC146944.3	ENSG00000269983	-0.120619	0.761263	0.913412
AC146949.1	ENSG00000235558	0.362536	0.626175	0.849266
AC147651.1	ENSG00000223855	-0.32673	0.718753	0.892299
AC156455.1	ENSG00000256546	1.22651	0.100685	0.374217
AC159540.2	ENSG00000277701	-0.290825	0.703887	0.886443
AC211476.11	ENSG00000285702	0.241061	0.542177	0.801175
AC211476.12	ENSG00000285886	-0.278881	0.674607	0.873384
AC211486.6	ENSG00000273598	0.235007	0.614455	0.84228
AC231981.1	ENSG00000235078	1.19974	0.0209284	0.164404
AC232271.1	ENSG00000270012	-0.322483	0.517054	0.788828
AC232271.3	ENSG00000286181	-0.154964	0.777249	0.91999
AC233699.1	ENSG00000261499	0.0174003	0.958109	0.98771
AC233968.1	ENSG00000274615	0.0808746	0.812097	0.931492
AC234582.1	ENSG00000231064	1.73512	0.0866472	0.345904
AC234782.4	ENSG00000288597	-0.152145	0.792401	0.924273
AC234917.3	ENSG00000287222	0.659665	0.0678773	0.305959
AC239809.3	ENSG00000227733	0.855832	0.408605	0.722473
AC240274.1	ENSG00000271254	-0.521311	0.17019	0.483832
AC240565.4	ENSG00000280279	0.0571145	0.917849	0.973392
AC241377.4	ENSG00000281741	0.757711	0.106577	0.384883
AC241585.2	ENSG00000281571	0.520738	0.23157	0.561151
AC241952.2	ENSG00000275131	0.155941	0.658524	0.865482
AC242376.2	ENSG00000274471	0.0394444	0.943206	0.982238
AC242426.2	ENSG00000237188	1.50538	0.098381	0.369049
AC243919.1	ENSG00000237550	-0.236745	0.677324	0.873894
AC243964.3	ENSG00000266903	-0.840674	0.19882	0.522707
AC243964.4	ENSG00000279095	0.0939056	0.847162	0.946615
AC244033.2	ENSG00000285184	1.06011	0.00299761	0.0586424
AC244090.1	ENSG00000197180	0.466776	0.283654	0.614231
AC244197.3	ENSG00000241489	0.52626	0.537413	0.79852
AC244517.1	ENSG00000272108	0.225887	0.801594	0.927728
AC244636.3	ENSG00000287757	-0.107137	0.897667	0.965765
AC244669.1	ENSG00000223804	0.809623	0.291836	0.621709
AC245060.4	ENSG00000272779	0.505691	0.111132	0.39323
AC245060.5	ENSG00000274422	-0.0451701	0.926392	0.975657
AC245060.7	ENSG00000286129	0.836366	0.0141924	0.134673
AC245100.4	ENSG00000231551	-0.975329	0.138138	0.436244
AC245100.8	ENSG00000280649	0.276863	0.560384	0.812861
AC245140.2	ENSG00000280195	0.682574	0.0882301	0.348545
AC245297.1	ENSG00000215861	-0.339845	0.560592	0.813011
AC245297.2	ENSG00000272755	-0.0827033	0.906627	0.969566
AC245297.4	ENSG00000274265	0.353269	0.478549	0.766545
AC245407.2	ENSG00000287978	-0.538586	0.417431	0.730114
AC245884.8	ENSG00000267838	-0.841812	0.18816	0.510371
ACAA1	ENSG00000060971	-0.81058	0.114573	0.399493
ACAA2	ENSG00000167315	-1.24899	0.0468517	0.249963
ACACA	ENSG00000278540	0.250834	0.371666	0.691377
ACACB	ENSG00000076555	-2.03711	0.0106083	0.115309
ACAD10	ENSG00000111271	-0.779206	0.0222765	0.169557
ACAD11	ENSG00000240303	-0.621559	0.140665	0.439984
ACAD8	ENSG00000151498	-0.0907876	0.718224	0.892127	1.5	0.133	0.269
ACAD9	ENSG00000177646	-0.224465	0.397327	0.713012
ACADL	ENSG00000115361	-3.17322	0.0103592	0.113733
ACADM	ENSG00000117054	-0.783013	0.0529596	0.26767
ACADS	ENSG00000122971	-1.87657	0.010357	0.113733
ACADSB	ENSG00000196177	-0.747653	0.141205	0.440683
ACADVL	ENSG00000072778	-1.48804	0.000792144	0.0284737
ACAN	ENSG00000157766	-0.685737	0.486588	0.771154
ACAP1	ENSG00000072818	-0.166184	0.827884	0.938955	-1.17	0.242	0.412
ACAP2	ENSG00000114331	0.22576	0.399964	0.715624	5.79	7.2e-09	3e-07
ACAP3	ENSG00000131584	0.101563	0.84488	0.945677	0.58	0.565	0.72
ACAT1	ENSG00000075239	-0.753321	0.137176	0.435072
ACAT2	ENSG00000120437	-0.657414	0.144775	0.447371
ACBD3	ENSG00000182827	0.362556	0.130544	0.425717
ACBD4	ENSG00000181513	-0.887096	0.0499163	0.258877
ACBD5	ENSG00000107897	-0.010955	0.971946	0.992785
ACBD6	ENSG00000230124	0.594811	0.0458938	0.248205
ACBD7	ENSG00000176244	1.19641	0.046136	0.248467
ACCS	ENSG00000110455	0.235084	0.739859	0.902078
ACD	ENSG00000102977	0.850697	0.011311	0.119567
ACE	ENSG00000159640	-1.93264	0.00149013	0.0394505
ACE2	ENSG00000130234	-0.440093	0.636889	0.85588
ACER2	ENSG00000177076	-0.246935	0.565099	0.815884
ACER3	ENSG00000078124	-0.255627	0.454142	0.752682
ACHE	ENSG00000087085	-2.03073	0.0505774	0.260624
ACIN1	ENSG00000100813	-0.128512	0.652542	0.863077	-1.11	0.269	0.443
ACKR1	ENSG00000213088	-1.41724	0.239066	0.569069	-0.77	0.44	0.618
ACKR2	ENSG00000144648	-2.46628	0.00425736	0.0706298	-2.71	0.00672	0.0274
ACKR3	ENSG00000144476	-0.771631	0.194818	0.518066	-2.61	0.00907	0.0343
ACKR4	ENSG00000129048	-1.64469	0.01342	0.131632	-0.85	0.394	0.573
ACLY	ENSG00000131473	-0.0518546	0.894901	0.964843
ACMSD	ENSG00000153086	-3.90272	0.00175458	0.0422749
ACO1	ENSG00000122729	-1.04406	0.0274306	0.19009
ACO2	ENSG00000100412	-0.0299646	0.932177	0.977492
ACOT1	ENSG00000184227	-0.973258	0.05657	0.277207
ACOT11	ENSG00000162390	-0.831812	0.229702	0.559085	0.39	0.698	0.815
ACOT13	ENSG00000112304	-0.413467	0.184771	0.505205
ACOT2	ENSG00000119673	-0.749333	0.0866044	0.345902
ACOT4	ENSG00000177465	-1.55528	0.0416186	0.237802
ACOT7	ENSG00000097021	0.143662	0.783133	0.921041
ACOT8	ENSG00000101473	-0.358501	0.205202	0.530787
ACOT9	ENSG00000123130	-0.786334	0.0539692	0.270381
ACOX1	ENSG00000161533	-0.545785	0.0788341	0.32975
ACOX2	ENSG00000168306	-1.07902	0.192125	0.515112
ACOX3	ENSG00000087008	-0.641035	0.0456021	0.247917
ACOXL-AS1	ENSG00000204581	1.01129	0.042369	0.239621
ACP1	ENSG00000143727	0.0797352	0.767607	0.91563
ACP2	ENSG00000134575	0.19626	0.55683	0.810897
ACP3	ENSG00000014257	-0.471048	0.697355	0.883551
ACP5	ENSG00000102575	-0.432784	0.417852	0.730163
ACP6	ENSG00000162836	-0.44855	0.243357	0.57353
ACRBP	ENSG00000111644	0.979992	0.0446289	0.245566
ACSF2	ENSG00000167107	-1.39149	0.0921046	0.356661
ACSF3	ENSG00000176715	0.102991	0.759237	0.912415
ACSL1	ENSG00000151726	0.284048	0.625187	0.848668
ACSL3	ENSG00000123983	-0.249195	0.446241	0.747263
ACSL4	ENSG00000068366	-0.384584	0.232602	0.561962
ACSL5	ENSG00000197142	-1.762	0.0297763	0.19977
ACSL6	ENSG00000164398	0.406662	0.599105	0.834667
ACSM3	ENSG00000005187	-3.61448	0.000154046	0.0117427
ACSM5	ENSG00000183549	-4.51813	0.00801503	0.0989844
ACSS1	ENSG00000154930	-1.49833	0.00985501	0.110869
ACSS2	ENSG00000131069	-2.35341	5.2351e-06	0.00201267
ACSS3	ENSG00000111058	-2.06511	0.0225076	0.170173
ACTA2	ENSG00000107796	-0.72628	0.271954	0.602685
ACTB	ENSG00000075624	0.101931	0.726012	0.894802
ACTG1	ENSG00000184009	0.632333	0.0642653	0.297132
ACTG1P1	ENSG00000178631	1.07976	0.0334761	0.213566
ACTG1P17	ENSG00000259315	0.413144	0.462944	0.75765
ACTG1P3	ENSG00000215388	-0.686287	0.212786	0.540678
ACTG2	ENSG00000163017	-1.25698	0.153476	0.458949
ACTL10	ENSG00000182584	1.21901	0.0335605	0.21388
ACTL6A	ENSG00000136518	0.322722	0.26813	0.599377	-0.12	0.903	0.954
ACTL6B	ENSG00000077080	3.53315	7.18412e-05	0.00789137	5.71	1.15e-08	4.43e-07
ACTN1	ENSG00000072110	-1.42424	0.000231446	0.0145024
ACTN2	ENSG00000077522	-0.403599	0.717017	0.891921	-0.47	0.638	0.773
ACTN4	ENSG00000130402	-0.218556	0.432128	0.737985
ACTR10	ENSG00000131966	0.258604	0.476928	0.765233
ACTR1A	ENSG00000138107	0.24705	0.371873	0.691526
ACTR1B	ENSG00000115073	-0.101617	0.709295	0.888847
ACTR2	ENSG00000138071	0.208952	0.394446	0.710872
ACTR3	ENSG00000115091	0.172282	0.433588	0.739014
ACTR3B	ENSG00000133627	-0.135789	0.666046	0.870419
ACTR3C	ENSG00000106526	0.168923	0.683348	0.87663
ACTR5	ENSG00000101442	-0.779773	0.010692	0.115815	-2.19	0.0288	0.0846
ACTR6	ENSG00000075089	0.00234653	0.992814	0.997568
ACTR8	ENSG00000113812	0.367894	0.150774	0.454505
ACTRT3	ENSG00000184378	0.125649	0.82086	0.935569
ACVR1	ENSG00000115170	-0.222781	0.4511	0.750597	1.9	0.057	0.142
ACVR1B	ENSG00000135503	-0.443141	0.133913	0.430115	1.45	0.148	0.29
ACVR1C	ENSG00000123612	1.83254	0.0303654	0.201792
ACVR2A	ENSG00000121989	0.124767	0.680776	0.87573	2.74	0.00616	0.0255
ACVR2B	ENSG00000114739	0.713038	0.0340917	0.215896	1.47	0.14	0.28
ACVR2B-AS1	ENSG00000229589	1.29271	0.0123583	0.125175
ACVRL1	ENSG00000139567	-2.11058	0.000220522	0.0142515	-3.52	0.000424	0.0029
ACY1	ENSG00000243989	-1.18684	0.0622739	0.291503
ACYP1	ENSG00000119640	0.0961885	0.778049	0.920313
ACYP2	ENSG00000170634	-0.0351302	0.919632	0.974307
AD000671.2	ENSG00000267120	-0.74418	0.192692	0.515274
ADA	ENSG00000196839	-1.86834	2.69241e-05	0.00462285	-4.24	2.2e-05	0.000258
ADA2	ENSG00000093072	1.86506	0.0113374	0.119637
ADAL	ENSG00000168803	-0.112029	0.650753	0.862
ADAM10	ENSG00000137845	0.132696	0.611355	0.840489	3.38	0.000723	0.00445
ADAM11	ENSG00000073670	-0.279351	0.713456	0.890439	-1.06	0.289	0.466
ADAM12	ENSG00000148848	-0.565652	0.461203	0.75683
ADAM15	ENSG00000143537	-0.508845	0.0664663	0.302641
ADAM17	ENSG00000151694	0.126225	0.623225	0.847109	1.79	0.0736	0.172
ADAM19	ENSG00000135074	-0.273793	0.633034	0.852955
ADAM1A	ENSG00000229186	-0.156028	0.758814	0.912389
ADAM20P1	ENSG00000259158	-0.398303	0.565296	0.815952
ADAM22	ENSG00000008277	0.576867	0.338292	0.663365
ADAM23	ENSG00000114948	0.307591	0.762768	0.913479
ADAM28	ENSG00000042980	0.462785	0.519719	0.790172
ADAM33	ENSG00000149451	-2.3422	0.0159948	0.143515
ADAM8	ENSG00000151651	-0.00687151	0.991831	0.997343
ADAM9	ENSG00000168615	-0.327703	0.356811	0.678662	1.59	0.112	0.238
ADAMDEC1	ENSG00000134028	1.00283	0.369467	0.690545
ADAMTS1	ENSG00000154734	-1.89161	0.000374936	0.0183677	-2.15	0.0314	0.0902
ADAMTS10	ENSG00000142303	-2.70823	0.000433884	0.0198388
ADAMTS12	ENSG00000151388	-0.529327	0.428201	0.735789
ADAMTS13	ENSG00000160323	0.549909	0.370104	0.690796
ADAMTS14	ENSG00000138316	-0.740795	0.427626	0.735668
ADAMTS15	ENSG00000166106	-1.00091	0.1653	0.477355
ADAMTS17	ENSG00000140470	-1.0695	0.176069	0.492451
ADAMTS18	ENSG00000140873	2.22979	0.0706315	0.311578
ADAMTS2	ENSG00000087116	-0.702339	0.315544	0.642163
ADAMTS3	ENSG00000156140	-0.0134969	0.982454	0.995501
ADAMTS4	ENSG00000158859	-1.7029	0.0267578	0.187485
ADAMTS5	ENSG00000154736	-2.04916	0.00797997	0.0987124
ADAMTS6	ENSG00000049192	1.06765	0.149712	0.452978
ADAMTS7	ENSG00000136378	-0.968893	0.0873912	0.347124
ADAMTS9	ENSG00000163638	-1.22638	0.0718253	0.314336
ADAMTS9-AS2	ENSG00000241684	-1.00389	0.138666	0.436855
ADAMTSL1	ENSG00000178031	-0.368032	0.677704	0.874091
ADAMTSL2	ENSG00000197859	0.623481	0.399312	0.714833
ADAMTSL3	ENSG00000156218	0.437284	0.560858	0.81308
ADAMTSL4	ENSG00000143382	-0.729421	0.33747	0.662967
ADAMTSL4-AS1	ENSG00000203804	0.380032	0.624306	0.847796
ADAMTSL5	ENSG00000185761	-1.7344	0.0125832	0.126798
ADAP1	ENSG00000105963	-0.297641	0.676428	0.873632	-1.35	0.177	0.329
ADAP2	ENSG00000184060	-0.663507	0.0912144	0.355314	-1.04	0.3	0.477
ADAR	ENSG00000160710	0.413746	0.130199	0.425065
ADARB1	ENSG00000197381	-0.841293	0.0515289	0.264007
ADARB2	ENSG00000185736	5.22418	1.01371e-06	0.000879725
ADAT1	ENSG00000065457	0.520995	0.0737955	0.319792
ADAT2	ENSG00000189007	-0.391085	0.26226	0.594157
ADAT3	ENSG00000213638	0.495724	0.150194	0.453688
ADCK1	ENSG00000063761	-0.640981	0.255053	0.586084
ADCK2	ENSG00000133597	-0.546663	0.0362049	0.222398
ADCK5	ENSG00000173137	-0.246699	0.586455	0.827597
ADCY1	ENSG00000164742	-0.545301	0.503698	0.780855	-0.31	0.758	0.855
ADCY10	ENSG00000143199	-1.68557	0.00193601	0.0452289	-3.71	0.00021	0.00165
ADCY10P1	ENSG00000161912	0.52013	0.429957	0.736658
ADCY2	ENSG00000078295	0.890121	0.450416	0.750183	3.15	0.00165	0.00875
ADCY3	ENSG00000138031	-1.09101	0.00571724	0.0841876	1.43	0.152	0.296
ADCY4	ENSG00000129467	-2.18206	0.00122856	0.0356182	-2.75	0.0059	0.0246
ADCY5	ENSG00000173175	2.28342	0.00183269	0.0435634	-0.37	0.711	0.823
ADCY6	ENSG00000174233	-1.00905	0.00811122	0.0992219	-1	0.316	0.494
ADCY7	ENSG00000121281	-0.560414	0.383126	0.701078	-2.57	0.0101	0.0372
ADCY9	ENSG00000162104	-0.078736	0.820596	0.93554	-0.87	0.385	0.566
ADCYAP1	ENSG00000141433	4.81722	0.00759666	0.0971942	-0.63	0.53	0.691
ADCYAP1R1	ENSG00000078549	-2.40977	0.147047	0.449371	-1.21	0.227	0.395
ADD1	ENSG00000087274	0.32319	0.11967	0.407935
ADD2	ENSG00000075340	2.31938	0.0303828	0.201792
ADD3	ENSG00000148700	-0.574753	0.139357	0.437749
ADGRA2	ENSG00000020181	-1.29553	0.013654	0.132531	-4.82	1.46e-06	2.61e-05
ADGRA3	ENSG00000152990	-0.463849	0.135589	0.432546	-2.95	0.00314	0.0149
ADGRB1	ENSG00000181790	-0.060871	0.963796	0.989304	-1.5	0.133	0.268
ADGRB2	ENSG00000121753	-0.800411	0.373673	0.693141	-0.34	0.732	0.838
ADGRB3	ENSG00000135298	0.906236	0.415675	0.728575	3.94	8.11e-05	0.00077
ADGRD1	ENSG00000111452	-1.1519	0.281405	0.612339	-0.4	0.691	0.811
ADGRE1	ENSG00000174837	-0.108589	0.909513	0.97089
ADGRE2	ENSG00000127507	-0.271284	0.668277	0.871326
ADGRE4P	ENSG00000268758	-0.439295	0.522309	0.791859
ADGRE5	ENSG00000123146	-1.00808	0.0590954	0.283226	-3.84	0.000121	0.00106
ADGRF3	ENSG00000173567	-1.71829	0.0793145	0.330504	0.67	0.504	0.672
ADGRF5	ENSG00000069122	-1.92081	0.00322779	0.0612279	0.36	0.716	0.826
ADGRG1	ENSG00000205336	0.395042	0.53994	0.799739	-0.83	0.407	0.588
ADGRG2	ENSG00000173698	-2.10701	0.223763	0.55387	0.12	0.901	0.954
ADGRG3	ENSG00000182885	0.231682	0.778712	0.920431	-1.92	0.0547	0.138
ADGRG5	ENSG00000159618	1.86488	0.0131446	0.130295	-1.58	0.114	0.241
ADGRG6	ENSG00000112414	0.884876	0.414937	0.728407	-3.84	0.000125	0.00108
ADGRL1	ENSG00000072071	0.905484	0.0263234	0.185914	5.84	5.09e-09	2.21e-07
ADGRL2	ENSG00000117114	-1.08165	0.00865627	0.103227	-2.26	0.0238	0.0732
ADGRL3	ENSG00000150471	0.972789	0.226229	0.55587	-0.38	0.705	0.819
ADGRL4	ENSG00000162618	-2.18115	0.000998132	0.0322092	-4.13	3.57e-05	0.00039
ADGRV1	ENSG00000164199	1.34894	0.0256537	0.184125	5.21	1.92e-07	4.53e-06
ADH1B	ENSG00000196616	-3.01889	0.0741998	0.320445
ADH1C	ENSG00000248144	-3.61735	0.070293	0.311042
ADH5	ENSG00000197894	-0.5932	0.0832377	0.338616
ADH6	ENSG00000172955	-5.09759	0.0141231	0.134452
ADHFE1	ENSG00000147576	-0.427605	0.616651	0.8437
ADI1	ENSG00000182551	-0.0372701	0.945297	0.98296
ADIPOR1	ENSG00000159346	0.70414	0.0141501	0.13454	1.38	0.166	0.314
ADIPOR2	ENSG00000006831	-0.27206	0.32672	0.653108	-1.19	0.234	0.403
ADIRF	ENSG00000148671	-1.61474	0.0665728	0.302892
ADIRF-AS1	ENSG00000272734	0.429703	0.549263	0.805538
ADK	ENSG00000156110	-0.431958	0.3116	0.639286
ADM	ENSG00000148926	-0.136605	0.864998	0.953887	-0.57	0.57	0.723
ADM2	ENSG00000128165	-0.303004	0.71251	0.889914	-2.46	0.0139	0.0481
ADM5	ENSG00000224420	-0.224474	0.712695	0.889926
ADNP	ENSG00000101126	0.17713	0.401974	0.717355	2.18	0.0295	0.0861
ADNP2	ENSG00000101544	0.546611	0.0224715	0.17012	2.39	0.0167	0.0555
ADNP-AS1	ENSG00000259456	0.161947	0.695242	0.882723
ADO	ENSG00000181915	0.0866512	0.712397	0.889914
ADORA1	ENSG00000163485	-0.327699	0.698574	0.8838	0.55	0.585	0.732
ADORA2A	ENSG00000128271	-1.05106	0.199326	0.523467	-1.63	0.102	0.221
ADORA2B	ENSG00000170425	0.960115	0.228861	0.55812	0.13	0.895	0.95
ADORA3	ENSG00000282608	-0.253835	0.656841	0.864805
ADPGK	ENSG00000159322	-0.189514	0.451404	0.750854
ADPRH	ENSG00000144843	-0.398984	0.228039	0.557746
ADPRHL1	ENSG00000153531	-0.622922	0.31625	0.642956
ADPRM	ENSG00000170222	-0.255217	0.517831	0.789545
ADPRS	ENSG00000116863	0.0249457	0.937578	0.979782
ADRA1A	ENSG00000120907	-3.02567	0.00968118	0.110006	-5.24	1.59e-07	3.96e-06
ADRA1B	ENSG00000170214	-2.2695	0.00422843	0.0704141	-0.27	0.784	0.873
ADRA2A	ENSG00000150594	0.732291	0.43709	0.741267	-2.86	0.00428	0.0191
ADRA2B	ENSG00000274286	-2.44453	0.000568619	0.0236007	-2.16	0.0307	0.089
ADRA2C	ENSG00000184160	-2.55493	0.0127808	0.127917	-1.1	0.272	0.446
ADRB1	ENSG00000043591	2.65159	0.00228401	0.0502398	-0.68	0.493	0.663
ADRB2	ENSG00000169252	-1.0462	0.101471	0.375881	-1.05	0.294	0.472
ADRM1	ENSG00000130706	-0.292323	0.345764	0.668581
ADSL	ENSG00000239900	0.359621	0.308556	0.636736
ADSS1	ENSG00000185100	0.321569	0.706006	0.887463
ADSS2	ENSG00000035687	0.377443	0.214076	0.541545
AEBP1	ENSG00000106624	-1.57005	0.0310328	0.204553	-5.71	1.16e-08	4.44e-07
AEBP2	ENSG00000139154	0.139107	0.637645	0.856506	1.98	0.0482	0.125
AEN	ENSG00000181026	-0.217539	0.560808	0.81308	0.71	0.478	0.65
AF001548.2	ENSG00000263335	0.589225	0.271976	0.602685
AF064858.1	ENSG00000235888	1.70575	0.020963	0.164404
AF111167.2	ENSG00000259319	0.570211	0.444812	0.746701
AF111169.1	ENSG00000258610	-0.453877	0.617221	0.844031
AF117829.1	ENSG00000251136	0.204369	0.765274	0.914564
AF127577.4	ENSG00000235609	-0.509627	0.284318	0.614651
AF131215.5	ENSG00000255310	0.508329	0.449839	0.749704
AF131215.6	ENSG00000269918	0.442145	0.51197	0.785749
AF235103.3	ENSG00000286681	0.121858	0.780497	0.920943
AF274858.1	ENSG00000260081	1.43241	0.00233778	0.0511046
AFAP1	ENSG00000196526	-0.191584	0.575324	0.820854
AFAP1L1	ENSG00000157510	-1.73471	0.000360094	0.0179727
AFAP1L2	ENSG00000169129	-1.19944	0.0317265	0.207249	-1.92	0.0552	0.138
AFDN	ENSG00000130396	0.405084	0.302221	0.631547	6.16	7.09e-10	3.76e-08
AFDN-DT	ENSG00000198221	-0.29256	0.648749	0.860893
AFF1	ENSG00000172493	-0.377229	0.329927	0.656379	1.71	0.0875	0.196
AFF2	ENSG00000155966	1.28278	0.408522	0.722472
AFF3	ENSG00000144218	0.865712	0.349003	0.671175	-1.26	0.207	0.369
AFF4	ENSG00000072364	0.776609	0.0138675	0.133504	5.28	1.29e-07	3.3e-06
AFG1L	ENSG00000135537	0.281676	0.441187	0.743581
AFG3L1P	ENSG00000223959	0.153353	0.720725	0.893251
AFG3L2	ENSG00000141385	-0.511814	0.0510545	0.262166
AFMID	ENSG00000183077	-1.25979	0.0330422	0.212029
AFTPH	ENSG00000119844	0.0853094	0.720915	0.893251
AGA	ENSG00000038002	-0.763638	0.0647436	0.298445
AGAP1	ENSG00000157985	0.320212	0.419799	0.731011	3.54	0.000399	0.00276
AGAP10P	ENSG00000230869	-0.228242	0.548788	0.805216
AGAP11	ENSG00000271880	-0.833854	0.118529	0.406629	0.58	0.56	0.716
AGAP12P	ENSG00000265018	-0.258243	0.606179	0.838107
AGAP14P	ENSG00000279058	-1.4223	0.0063756	0.0892736
AGAP2	ENSG00000135439	-0.0550084	0.929095	0.976527	-0.21	0.837	0.91
AGAP2-AS1	ENSG00000255737	0.636715	0.102708	0.378174
AGAP3	ENSG00000133612	0.132046	0.689576	0.879597	1.62	0.106	0.228
AGAP4	ENSG00000188234	0.0615855	0.867198	0.954825	-0.15	0.877	0.938
AGAP5	ENSG00000172650	-0.387897	0.40206	0.717355	1.13	0.259	0.431
AGAP6	ENSG00000204149	-0.489403	0.233681	0.562628	-0.81	0.416	0.596
AGAP7P	ENSG00000264204	-0.188528	0.738419	0.901363
AGAP9	ENSG00000204172	-0.673619	0.189745	0.512702	-0.83	0.409	0.59
AGBL2	ENSG00000165923	0.235057	0.719912	0.892884
AGBL3	ENSG00000146856	-0.501352	0.247245	0.577625
AGBL4	ENSG00000186094	1.19018	0.00748748	0.0964428
AGBL5	ENSG00000084693	0.191586	0.508901	0.783794
AGER	ENSG00000204305	0.418279	0.530061	0.794552	-1.55	0.122	0.252
AGFG1	ENSG00000173744	-0.327388	0.267481	0.599088	3.84	0.000122	0.00106
AGFG2	ENSG00000106351	0.0101592	0.986381	0.995902	-1.72	0.0851	0.192
AGGF1	ENSG00000164252	0.0730614	0.727857	0.895771
AGGF1P1	ENSG00000214273	2.3887	0.0113379	0.119637
AGGF1P2	ENSG00000233435	2.36964	0.00364997	0.0650702
AGK	ENSG00000006530	0.392245	0.0395561	0.232352	1.35	0.177	0.328
AGL	ENSG00000162688	-0.701829	0.0490763	0.256608
AGMAT	ENSG00000116771	-3.13241	0.00466313	0.074295
AGMO	ENSG00000187546	0.0433874	0.97606	0.993646
AGO1	ENSG00000092847	0.37352	0.158444	0.466899	5.68	1.32e-08	4.85e-07
AGO2	ENSG00000123908	0.0734875	0.856206	0.950116	3.08	0.00204	0.0104
AGO3	ENSG00000126070	0.233435	0.428037	0.735721
AGO4	ENSG00000134698	-0.374242	0.215088	0.542337
AGPAT1	ENSG00000204310	0.562413	0.0915903	0.356012	1.37	0.171	0.32
AGPAT2	ENSG00000169692	-1.78594	0.000909818	0.0304544	-2.31	0.0209	0.0663
AGPAT3	ENSG00000160216	-0.211402	0.523242	0.792255
AGPAT4	ENSG00000026652	0.841179	0.299161	0.628346
AGPAT5	ENSG00000155189	0.827601	0.0170787	0.148722
AGPS	ENSG00000018510	0.231762	0.399023	0.71475
AGR2	ENSG00000106541	1.55452	0.424026	0.734413
AGRN	ENSG00000188157	-0.935297	0.0498481	0.258675	-3.6	0.000314	0.00228
AGT	ENSG00000135744	-1.96575	0.0953886	0.363801	-4.95	7.34e-07	1.45e-05
AGTPBP1	ENSG00000135049	0.348302	0.221924	0.550917
AGTR1	ENSG00000144891	-4.41719	0.000310152	0.0169291	-3.28	0.00105	0.00603
AGTRAP	ENSG00000177674	-0.755374	0.0370119	0.224887
AGXT	ENSG00000172482	-4.56998	0.0753203	0.323058
AHCTF1	ENSG00000153207	0.548884	0.04277	0.240658	3.57	0.000356	0.00252
AHCTF1P1	ENSG00000226121	0.246727	0.694242	0.882587
AHCY	ENSG00000101444	-1.19894	0.00672231	0.0913089
AHCYL1	ENSG00000168710	0.252199	0.370382	0.690839
AHCYL2	ENSG00000158467	-0.263299	0.460641	0.756291
AHDC1	ENSG00000126705	0.527279	0.135648	0.432547
AHI1	ENSG00000135541	0.805492	0.0245451	0.178855
AHK	ENSG00000124942	-1.30505	0.0576103	0.279436
AHK2	ENSG00000185567	-1.9612	0.0252044	0.182157
AHR	ENSG00000106546	-1.04697	0.0131295	0.130295	-4.81	1.5e-06	2.67e-05
AHRR	ENSG00000286169	1.38181	0.0465727	0.249771	-0.84	0.403	0.584
AHSA1	ENSG00000100591	0.308559	0.351265	0.673182
AHSA2P	ENSG00000173209	-0.367091	0.497901	0.776973
AHSG	ENSG00000145192	-4.02989	0.106064	0.383736
AIDA	ENSG00000186063	0.20309	0.315672	0.642276	3.92	8.8e-05	0.000818
AIDAP2	ENSG00000251429	-0.535928	0.382366	0.700788
AIF1	ENSG00000204472	-0.176767	0.760091	0.91277
AIF1L	ENSG00000126878	-1.4267	0.0701255	0.310762
AIFM1	ENSG00000156709	-0.682611	0.0462166	0.248583	-3.77	0.000166	0.00136
AIFM2	ENSG00000042286	-0.775602	0.105641	0.383312	-0.31	0.758	0.855
AIFM3	ENSG00000183773	-0.945006	0.244329	0.574943	-1.18	0.239	0.408
AIG1	ENSG00000146416	-0.985792	0.0046268	0.0739828
AIMP1	ENSG00000164022	-0.150092	0.485956	0.770676	-0.3	0.763	0.858
AIMP2	ENSG00000106305	0.0536483	0.872013	0.956994
AIP	ENSG00000110711	-0.0576138	0.86209	0.952678	-0.86	0.392	0.572
AJ003147.3	ENSG00000279330	-0.946779	0.121447	0.411256
AJ239328.1	ENSG00000280604	0.976938	0.283732	0.614269
AJAP1	ENSG00000196581	1.77079	0.143936	0.445762
AJM1	ENSG00000232434	0.71296	0.233815	0.56274
AJUBA	ENSG00000129474	-1.63246	0.0119226	0.122581	-12.87	7e-38	3.83e-34
AK1	ENSG00000106992	0.0975879	0.790342	0.923685
AK2	ENSG00000004455	-0.274784	0.237095	0.566701
AK3	ENSG00000147853	-0.280225	0.338956	0.663452
AK3P3	ENSG00000230042	-0.164843	0.760797	0.913217
AK4	ENSG00000162433	-0.31529	0.664666	0.869553
AK4P1	ENSG00000263535	-0.141096	0.834357	0.941917
AK5	ENSG00000154027	-0.548993	0.525135	0.79261
AK6	ENSG00000085231	-0.326089	0.307451	0.635833
AK7	ENSG00000140057	-0.21045	0.727334	0.895558
AK8	ENSG00000165695	0.377448	0.57007	0.818197
AK9	ENSG00000155085	1.51259	0.000222072	0.0142515
AKAP1	ENSG00000121057	-0.343361	0.160687	0.470773
AKAP10	ENSG00000108599	-0.0193349	0.925394	0.975129	-0.64	0.525	0.689
AKAP11	ENSG00000023516	0.140661	0.738053	0.901103	6.02	1.78e-09	8.61e-08
AKAP12	ENSG00000131016	-1.02257	0.113931	0.398197	1.19	0.234	0.403
AKAP13	ENSG00000170776	-0.0975149	0.845371	0.946047	0.23	0.818	0.897
AKAP17A	ENSG00000197976	0.1869	0.622067	0.846381	-3.15	0.00164	0.00872
AKAP3	ENSG00000111254	0.00717904	0.991209	0.997343	0.37	0.713	0.825
AKAP5	ENSG00000179841	-0.245831	0.650503	0.861927	0.22	0.826	0.902
AKAP6	ENSG00000151320	-0.118244	0.826931	0.938477
AKAP7	ENSG00000118507	-0.561346	0.323359	0.649915	-2.38	0.0174	0.0573
AKAP8	ENSG00000105127	-0.153026	0.504728	0.781827	-1.09	0.276	0.451
AKAP8L	ENSG00000011243	0.203781	0.513125	0.786429
AKAP9	ENSG00000127914	-0.235369	0.573391	0.819626	2.3	0.0212	0.0672
AKIP1	ENSG00000166452	0.202072	0.465839	0.75889
AKIRIN1	ENSG00000174574	0.310121	0.202251	0.527552
AKIRIN2	ENSG00000135334	0.573946	0.0204594	0.162886	3.01	0.00258	0.0126
AK	ENSG00000106948	-0.833448	0.103131	0.378711	-2.4	0.0165	0.0552
AKR1A1	ENSG00000117448	-0.150031	0.667797	0.871281
AKR1B1	ENSG00000085662	0.166931	0.759639	0.91265
AKR1B10	ENSG00000198074	-4.10035	0.00895418	0.105079
AKR1C1	ENSG00000187134	-3.30541	0.00451728	0.0734838
AKR1C2	ENSG00000151632	-3.28652	0.00459513	0.0738935
AKR1C3	ENSG00000196139	-4.03216	9.9627e-06	0.00271062
AKR1C4	ENSG00000198610	-3.36876	0.062737	0.293054
AKR1E2	ENSG00000165568	-1.30779	0.053159	0.268336
AKR7A2	ENSG00000053371	0.271562	0.479271	0.766867
AKR7A3	ENSG00000162482	-0.559685	0.661079	0.867105
AKR7L	ENSG00000211454	-1.01605	0.288522	0.618267
AKT1	ENSG00000142208	-0.260796	0.298055	0.627552	-1.93	0.0534	0.135
AKT1S1	ENSG00000204673	-0.203546	0.447475	0.748142	-1.88	0.0601	0.147
AKT2	ENSG00000105221	-0.0462323	0.892607	0.964215	-1.64	0.101	0.22
AKT3	ENSG00000117020	1.63261	0.000579039	0.0239259	5.91	3.44e-09	1.54e-07
AKTIP	ENSG00000166971	0.729473	0.0472062	0.250854
AL008721.2	ENSG00000272977	-0.0815911	0.88008	0.960189
AL008729.1	ENSG00000215022	0.221553	0.720845	0.893251
AL009174.1	ENSG00000227008	0.190013	0.821884	0.936173
AL009178.2	ENSG00000269155	-0.738437	0.420868	0.731576
AL020996.1	ENSG00000228172	0.733181	0.124883	0.417046
AL021328.1	ENSG00000269985	2.41732	0.0347724	0.217374
AL021368.2	ENSG00000272316	-0.0982024	0.839134	0.94411
AL021368.4	ENSG00000283352	0.106719	0.796748	0.925909
AL021707.2	ENSG00000228274	0.841806	0.173894	0.489543
AL021707.6	ENSG00000272669	0.00760399	0.990695	0.997204
AL022069.3	ENSG00000286760	0.601823	0.261358	0.593341
AL022162.1	ENSG00000287024	1.82673	0.00152526	0.0400212
AL022238.4	ENSG00000284431	0.239571	0.733792	0.898755
AL022311.1	ENSG00000279738	-0.126872	0.733159	0.898352
AL022322.1	ENSG00000272720	0.392873	0.610366	0.840115
AL022324.2	ENSG00000231466	-0.519608	0.320822	0.647466
AL022328.2	ENSG00000273137	0.519837	0.405522	0.719277
AL022328.4	ENSG00000273253	1.06564	0.0414176	0.237404
AL022345.4	ENSG00000285884	1.25383	0.0106219	0.115315
AL023284.4	ENSG00000260418	0.591677	0.177042	0.493406
AL023806.1	ENSG00000270638	1.72069	0.000503682	0.0220485
AL024498.1	ENSG00000272097	1.56667	0.0012394	0.0357567
AL024507.3	ENSG00000272476	-0.0504193	0.91293	0.971542
AL024508.1	ENSG00000272189	0.746745	0.203389	0.528651
AL031009.1	ENSG00000278987	0.516316	0.364821	0.686382
AL031058.1	ENSG00000261189	0.720551	0.297714	0.627552
AL031118.1	ENSG00000271755	0.209323	0.697835	0.883788
AL031123.2	ENSG00000261211	2.20106	0.000101651	0.00928255
AL031282.2	ENSG00000268575	0.208048	0.700687	0.885055
AL031432.4	ENSG00000284602	0.121079	0.823395	0.936989
AL031587.5	ENSG00000278948	-0.618374	0.200031	0.524547
AL031595.3	ENSG00000280434	0.258626	0.762166	0.913443
AL031658.2	ENSG00000278012	1.72003	0.0224098	0.170071
AL031708.1	ENSG00000261732	0.824142	0.0661901	0.30198
AL031775.1	ENSG00000272345	0.0556474	0.863659	0.953318
AL031777.2	ENSG00000282988	1.16235	0.20928	0.536237
AL031963.3	ENSG00000272277	1.34558	0.00950372	0.108667
AL031985.3	ENSG00000260920	0.828248	0.0647686	0.298445
AL035071.1	ENSG00000260257	-0.204163	0.644559	0.859738
AL035252.4	ENSG00000277938	0.180363	0.682123	0.876122
AL035530.2	ENSG00000271913	0.882529	0.0750609	0.32251
AL035587.2	ENSG00000287825	1.09208	0.0169516	0.148044
AL049597.2	ENSG00000261737	0.73252	0.163103	0.474576
AL049776.1	ENSG00000279434	-0.502406	0.362451	0.684457
AL049779.4	ENSG00000286861	0.110953	0.820641	0.93554
AL049780.3	ENSG00000279594	-0.813412	0.240014	0.569535
AL049796.1	ENSG00000260464	0.403756	0.38138	0.699894
AL049828.1	ENSG00000258526	0.594652	0.424551	0.734413
AL049838.1	ENSG00000259969	-0.131768	0.824052	0.937194
AL049839.2	ENSG00000273259	-3.63297	0.0200846	0.161433
AL049840.5	ENSG00000269940	-0.449996	0.246649	0.577289
AL049840.6	ENSG00000269958	-0.620052	0.075588	0.323393
AL050309.1	ENSG00000227486	-0.2439	0.70441	0.886897
AL050341.2	ENSG00000259943	0.914655	0.0115951	0.121103
AL050343.2	ENSG00000266993	0.177904	0.671242	0.872476
AL078590.2	ENSG00000232310	-1.014	0.102816	0.378174
AL078621.3	ENSG00000279267	0.281679	0.547123	0.803833
AL080250.1	ENSG00000225793	0.472488	0.383292	0.701078
AL080276.2	ENSG00000227627	0.525177	0.300571	0.629543
AL080317.1	ENSG00000271789	-0.393586	0.487369	0.771279
AL080317.2	ENSG00000272356	-0.360822	0.484854	0.769856
AL096701.3	ENSG00000240591	0.0754151	0.894855	0.964843
AL096701.4	ENSG00000287817	0.933202	0.0358314	0.221102
AL096711.2	ENSG00000255330	1.81313	0.0121637	0.123986
AL096870.10	ENSG00000288044	0.804275	0.163246	0.474914
AL096870.2	ENSG00000260669	-0.0988237	0.753038	0.909374
AL109615.4	ENSG00000287562	0.488136	0.340571	0.664717
AL109627.1	ENSG00000288398	-0.00997122	0.975017	0.993533
AL109811.1	ENSG00000226849	-0.273214	0.659072	0.865809
AL109811.2	ENSG00000271895	0.197526	0.664268	0.869289
AL109918.1	ENSG00000216775	0.284451	0.606603	0.838107
AL109976.1	ENSG00000277287	2.44428	0.000304598	0.0166775
AL110114.1	ENSG00000286787	0.149955	0.811346	0.931036
AL117332.1	ENSG00000275457	-0.195025	0.706072	0.887463
AL117336.2	ENSG00000271335	-0.0695811	0.872334	0.957073
AL117339.3	ENSG00000272983	-0.306122	0.584339	0.826326
AL117339.4	ENSG00000283930	-0.107604	0.770987	0.917805
AL117344.2	ENSG00000286482	0.39654	0.587441	0.827866
AL117379.1	ENSG00000273759	-0.204835	0.700871	0.885055
AL118506.1	ENSG00000268858	0.484177	0.102193	0.37751
AL118516.1	ENSG00000260708	1.59547	0.00546615	0.0820619
AL118558.3	ENSG00000271780	0.227231	0.532712	0.796299
AL118558.4	ENSG00000272444	1.14486	0.0118151	0.121907
AL121583.1	ENSG00000277692	-0.763559	0.10693	0.385081
AL121594.1	ENSG00000258790	-0.230718	0.444892	0.746749
AL121603.2	ENSG00000258738	-0.632683	0.0906385	0.353853
AL121753.2	ENSG00000279253	-0.647445	0.130821	0.42586
AL121832.2	ENSG00000273619	0.911772	0.0385822	0.229395
AL121832.3	ENSG00000275437	-1.00524	0.294574	0.624319
AL121839.2	ENSG00000260711	-0.493361	0.538832	0.798978
AL121845.3	ENSG00000273154	-0.780825	0.302907	0.631668
AL121900.1	ENSG00000284776	0.0266943	0.95752	0.987593
AL121929.3	ENSG00000273108	2.4054	0.00216196	0.0486835
AL121933.2	ENSG00000286646	-0.371829	0.530978	0.795454
AL121944.2	ENSG00000272009	0.0226824	0.965157	0.990012
AL122035.1	ENSG00000258824	0.0697433	0.87589	0.958785
AL122035.2	ENSG00000272909	0.0680541	0.91125	0.971032
AL132639.2	ENSG00000258940	0.9658	0.0643811	0.297435
AL132656.1	ENSG00000224886	0.902892	0.0931021	0.358873
AL132656.2	ENSG00000244733	-0.0546155	0.923339	0.974627
AL132656.4	ENSG00000280355	1.22004	0.00773701	0.0976442
AL132780.4	ENSG00000279656	-0.37919	0.606481	0.838107
AL132780.5	ENSG00000280129	-0.04239	0.936862	0.979393
AL132800.1	ENSG00000258744	0.681052	0.100136	0.37298
AL133216.2	ENSG00000276805	-0.219611	0.555801	0.810131
AL133243.2	ENSG00000276334	0.359561	0.472787	0.763933
AL133243.3	ENSG00000276517	0.204728	0.746714	0.905755
AL133243.4	ENSG00000279544	0.538428	0.520315	0.79053
AL133338.1	ENSG00000260000	1.13694	0.0213515	0.165614
AL133352.1	ENSG00000255339	-0.0107461	0.984079	0.995657
AL133353.2	ENSG00000285932	-0.0582988	0.90789	0.970236
AL133355.1	ENSG00000260461	-0.18071	0.686562	0.877449
AL133367.1	ENSG00000260285	1.23674	0.0492089	0.256789
AL133410.1	ENSG00000227388	0.771207	0.225053	0.554791
AL133477.1	ENSG00000286835	0.600472	0.205288	0.530793
AL133517.1	ENSG00000232450	-0.390371	0.459587	0.755442
AL133520.1	ENSG00000273893	-0.256251	0.476639	0.765233
AL135905.1	ENSG00000266680	-1.16817	0.0162954	0.144962
AL135905.2	ENSG00000285976	-1.01621	0.00766839	0.0972883
AL135910.1	ENSG00000272848	0.165009	0.801772	0.927728
AL135925.1	ENSG00000272447	0.857121	0.00168639	0.0414796
AL135999.1	ENSG00000258727	-2.51892	0.0816451	0.335088
AL136038.6	ENSG00000270878	-0.675534	0.198657	0.522581
AL136038.7	ENSG00000274015	0.507978	0.309702	0.637494
AL136040.1	ENSG00000273783	1.18179	0.0140911	0.134452
AL136116.3	ENSG00000217648	-1.11631	0.0132493	0.130756
AL136162.1	ENSG00000271888	2.2041	5.66393e-05	0.00705398
AL136169.1	ENSG00000286964	-0.781249	0.25076	0.580865
AL136295.4	ENSG00000259522	-0.649119	0.143012	0.443634
AL136295.5	ENSG00000259529	0.182086	0.600027	0.835418
AL136295.6	ENSG00000276698	0.394888	0.305876	0.634044
AL136295.7	ENSG00000278784	0.0128225	0.972177	0.992894
AL136419.1	ENSG00000285467	-0.406554	0.484593	0.769579
AL136419.3	ENSG00000286931	0.54065	0.346792	0.669617
AL136981.2	ENSG00000275318	0.159449	0.780397	0.920943
AL137002.2	ENSG00000283828	-0.322595	0.555891	0.810131
AL137003.1	ENSG00000272341	-0.742263	0.177223	0.493651
AL137058.2	ENSG00000273784	0.289784	0.461435	0.75683
AL137060.3	ENSG00000274270	1.58998	0.014782	0.138048
AL137077.2	ENSG00000283078	1.06333	0.0261717	0.185435
AL137127.1	ENSG00000272084	-0.47981	0.30342	0.632
AL137129.1	ENSG00000258964	0.179619	0.780298	0.920912
AL137186.2	ENSG00000232807	-2.07585	0.000290947	0.0165664
AL137782.1	ENSG00000261553	0.552598	0.418349	0.730355
AL137847.1	ENSG00000229109	0.344406	0.673444	0.873052
AL138724.2	ENSG00000272269	0.219104	0.604624	0.837402
AL138756.1	ENSG00000259953	-0.346431	0.411657	0.724754
AL138762.2	ENSG00000272572	1.54642	0.00527348	0.080175
AL138820.1	ENSG00000277151	-0.319172	0.655764	0.864242
AL139011.2	ENSG00000258465	0.238566	0.75818	0.912163
AL139089.1	ENSG00000273723	0.144382	0.762137	0.913443
AL139220.2	ENSG00000230615	0.0651949	0.914213	0.97186
AL139246.5	ENSG00000272449	1.45851	0.00804389	0.0990151
AL139260.1	ENSG00000228436	-0.375972	0.424524	0.734413
AL139274.2	ENSG00000272008	0.919167	0.0694333	0.309692
AL139353.1	ENSG00000203546	0.00704761	0.988667	0.99684
AL139383.1	ENSG00000230490	-0.844105	0.290794	0.620932
AL139384.1	ENSG00000274922	0.975498	0.0123402	0.1251
AL139384.2	ENSG00000277159	1.54052	0.0130149	0.1296
AL139393.3	ENSG00000272841	0.553099	0.31542	0.642132
AL139407.1	ENSG00000277687	-0.197769	0.741003	0.902274
AL139424.2	ENSG00000284642	-0.0274715	0.943842	0.982391
AL157392.3	ENSG00000239665	0.0433181	0.911307	0.971032
AL157400.5	ENSG00000249962	-0.227392	0.650705	0.862
AL157935.3	ENSG00000257524	-0.521341	0.240022	0.569535
AL158050.1	ENSG00000232702	0.445221	0.455956	0.753693
AL158071.5	ENSG00000273381	-1.25657	0.0808494	0.333401
AL158163.1	ENSG00000270589	0.10095	0.825064	0.937489
AL158206.1	ENSG00000260912	-0.695724	0.0542666	0.271256
AL158212.3	ENSG00000260917	0.0687201	0.84028	0.944362
AL159169.2	ENSG00000272871	-0.355555	0.514852	0.787426
AL160006.1	ENSG00000258634	0.000103576	0.999762	0.999916
AL160314.2	ENSG00000258458	0.476935	0.416425	0.729012
AL161421.1	ENSG00000275202	-0.0141193	0.981338	0.995279
AL161457.2	ENSG00000233178	0.161777	0.698798	0.883931
AL161729.1	ENSG00000271155	0.935106	0.128536	0.422276
AL161756.1	ENSG00000214770	0.03254	0.953501	0.9863
AL161772.1	ENSG00000278291	-0.41919	0.467565	0.759802
AL161891.1	ENSG00000276672	0.59278	0.406241	0.720138
AL161910.1	ENSG00000285907	-0.0493056	0.935615	0.978909
AL162171.1	ENSG00000258789	1.25683	0.149257	0.452143
AL162171.3	ENSG00000278576	-0.0165227	0.981379	0.995279
AL162231.1	ENSG00000187186	1.24617	0.00915446	0.106167
AL162231.2	ENSG00000230074	-0.0634497	0.888677	0.962711
AL162231.4	ENSG00000261215	0.334953	0.57363	0.81977
AL162258.1	ENSG00000271853	0.0474087	0.932214	0.977492
AL162258.2	ENSG00000272030	-0.335883	0.616799	0.843823
AL162311.3	ENSG00000258938	0.658637	0.218022	0.545617
AL162377.1	ENSG00000231856	0.848411	0.0122174	0.124247
AL162431.1	ENSG00000243155	0.723042	0.138302	0.436614
AL162458.1	ENSG00000285796	-0.24225	0.644501	0.859738
AL162586.1	ENSG00000225032	-0.179813	0.78326	0.921041
AL162595.1	ENSG00000177788	-0.415998	0.208305	0.535077
AL163051.1	ENSG00000260806	0.855523	0.0258365	0.184798
AL163636.2	ENSG00000259171	-3.52476	0.000902783	0.0304109
AL352979.4	ENSG00000288045	0.525188	0.270147	0.601885
AL353135.2	ENSG00000288009	-0.935883	0.121878	0.411654
AL353593.1	ENSG00000269934	-0.809245	0.183553	0.503199
AL353622.1	ENSG00000270605	0.232029	0.675691	0.873533
AL353625.1	ENSG00000213073	-0.428193	0.508655	0.783794
AL353708.3	ENSG00000272906	0.84063	0.102595	0.378174
AL353743.1	ENSG00000165121	-0.0449806	0.901723	0.967369
AL353743.2	ENSG00000230303	0.340305	0.594141	0.831807
AL353748.3	ENSG00000287769	0.812196	0.0700284	0.310762
AL353763.1	ENSG00000279456	-0.593507	0.260094	0.592127
AL353763.2	ENSG00000280077	-0.0242265	0.958002	0.98771
AL353795.3	ENSG00000279608	0.277945	0.737562	0.900814
AL353796.1	ENSG00000259994	-0.139198	0.693778	0.882251
AL353807.5	ENSG00000287839	-0.308882	0.675787	0.873533
AL353898.3	ENSG00000280378	0.381765	0.36869	0.689611
AL354696.2	ENSG00000278390	0.276691	0.5311	0.795454
AL354707.1	ENSG00000225489	0.655826	0.436993	0.741244
AL354718.1	ENSG00000275160	0.134558	0.85069	0.947289
AL354740.1	ENSG00000225339	-0.71538	0.253204	0.583669
AL354798.1	ENSG00000273628	-0.42547	0.477306	0.765361
AL354822.1	ENSG00000278384	1.05905	0.162868	0.474204
AL354836.1	ENSG00000226332	-1.13675	0.0549519	0.273291
AL354920.1	ENSG00000254473	0.0145668	0.971829	0.992785
AL355001.2	ENSG00000275964	0.355188	0.433853	0.739251
AL355297.3	ENSG00000271551	1.05957	0.036868	0.224599
AL355312.3	ENSG00000268592	1.12171	0.0727323	0.316426
AL355377.3	ENSG00000286782	0.230104	0.724913	0.89458
AL355377.4	ENSG00000287868	0.483398	0.408586	0.722473
AL355385.2	ENSG00000288564	0.0667527	0.913111	0.971623
AL355488.1	ENSG00000273373	-0.657979	0.202184	0.527456
AL355574.1	ENSG00000238058	0.889418	0.137389	0.435229
AL355802.1	ENSG00000219470	-1.08317	0.192095	0.515112
AL355802.3	ENSG00000271754	0.78564	0.079056	0.330209
AL355816.2	ENSG00000273221	-0.699877	0.147113	0.449421
AL355987.4	ENSG00000273066	0.960642	0.29385	0.623855
AL355999.1	ENSG00000287808	1.66858	0.00388717	0.0675292
AL356019.2	ENSG00000258768	-0.173522	0.694495	0.88266
AL356056.2	ENSG00000231187	-2.20391	0.00177702	0.0426845
AL356235.1	ENSG00000248503	0.705341	0.145422	0.448302
AL356273.6	ENSG00000279838	-0.508999	0.30589	0.634044
AL356481.1	ENSG00000228395	-0.445387	0.259399	0.591397
AL356488.3	ENSG00000273382	0.687888	0.0396262	0.232553
AL356512.1	ENSG00000272195	0.564136	0.209221	0.536164
AL356599.1	ENSG00000235652	0.361814	0.426561	0.735497
AL356740.1	ENSG00000267868	1.34719	0.020672	0.163452
AL356776.2	ENSG00000286340	1.12098	0.0114808	0.1207
AL357033.4	ENSG00000277496	-3.17428	2.24244e-05	0.00431061
AL357054.4	ENSG00000272463	-0.0210508	0.981083	0.995279
AL357079.1	ENSG00000237950	0.386071	0.482844	0.768812
AL357079.3	ENSG00000288573	0.373601	0.421105	0.731916
AL358113.1	ENSG00000285130	-0.287919	0.672417	0.872784
AL358472.2	ENSG00000272654	0.673214	0.0550143	0.273432
AL358472.6	ENSG00000285641	-0.0652839	0.84678	0.946362
AL358472.7	ENSG00000285779	1.08039	0.252212	0.582569
AL358852.1	ENSG00000278899	0.656465	0.0916552	0.356012
AL359183.1	ENSG00000279406	0.838672	0.0491444	0.256608
AL359220.1	ENSG00000247287	-0.498004	0.574292	0.820052
AL359232.1	ENSG00000258561	0.651361	0.198827	0.522707
AL359258.2	ENSG00000260879	1.17876	0.061348	0.289394
AL359504.1	ENSG00000271576	0.804579	0.121185	0.410724
AL359510.2	ENSG00000280157	0.292356	0.620305	0.845772
AL359513.1	ENSG00000278238	1.44788	0.0400437	0.234261
AL359636.2	ENSG00000234156	1.57873	0.0844544	0.341155
AL359643.2	ENSG00000271978	-0.571931	0.238966	0.569021
AL359643.3	ENSG00000272142	-0.290962	0.474299	0.764215
AL359715.1	ENSG00000233967	-0.419599	0.543746	0.802153
AL359715.2	ENSG00000260645	-0.456976	0.508895	0.783794
AL359715.3	ENSG00000272129	-0.522675	0.250772	0.580865
AL359762.3	ENSG00000285851	-0.58788	0.352341	0.674221
AL359878.1	ENSG00000205740	0.933203	0.0482423	0.25484
AL359921.2	ENSG00000273058	0.627307	0.145911	0.448849
AL360181.2	ENSG00000235245	-0.737055	0.270975	0.601996
AL360181.3	ENSG00000254536	-0.0069329	0.991668	0.997343
AL360270.2	ENSG00000261654	0.220025	0.721495	0.893457
AL360270.3	ENSG00000273010	0.366059	0.563209	0.814785
AL365181.3	ENSG00000272405	0.57093	0.602492	0.83661
AL365203.2	ENSG00000273038	-0.190788	0.642884	0.859496
AL365205.1	ENSG00000124593	-0.584816	0.195482	0.518617
AL365217.1	ENSG00000214558	-0.0682711	0.9221	0.974627
AL365272.1	ENSG00000287265	0.670941	0.218692	0.546344
AL365295.1	ENSG00000237356	-1.92816	0.0078873	0.0981264
AL365361.1	ENSG00000259834	1.08454	0.24725	0.577625
AL390066.2	ENSG00000224950	-1.09589	0.101455	0.375881
AL390195.3	ENSG00000260948	0.343933	0.453731	0.752458
AL390198.1	ENSG00000226465	1.47725	0.00808989	0.0992219
AL390719.2	ENSG00000272141	0.75496	0.408682	0.722474
AL390726.4	ENSG00000273036	0.258712	0.79424	0.924431
AL390728.4	ENSG00000227671	-0.24965	0.445241	0.746997
AL390728.6	ENSG00000259865	-0.58373	0.151907	0.456438
AL390879.1	ENSG00000234062	-0.890478	0.0970909	0.366871
AL391244.2	ENSG00000272455	0.252084	0.504596	0.781691
AL391280.2	ENSG00000250995	-0.858032	0.209052	0.536138
AL391422.4	ENSG00000270504	-1.87408	0.000401618	0.0192978
AL391684.1	ENSG00000224934	-0.14784	0.722312	0.89376
AL391832.2	ENSG00000238005	0.418377	0.513947	0.786872
AL391834.2	ENSG00000273226	0.156802	0.686117	0.877449
AL391987.2	ENSG00000204805	0.0658946	0.928604	0.976434
AL391988.1	ENSG00000277879	-0.633379	0.239519	0.569436
AL392172.1	ENSG00000228106	0.0526462	0.908383	0.970236
AL441883.1	ENSG00000261071	1.07938	0.0104198	0.114172
AL441992.2	ENSG00000223478	-1.00482	0.0685478	0.307761
AL441992.3	ENSG00000286112	-0.0261405	0.951002	0.984918
AL442067.3	ENSG00000286416	0.643722	0.240934	0.570405
AL442125.1	ENSG00000276248	-1.3286	0.0552176	0.273657
AL442663.3	ENSG00000258813	1.17098	0.010054	0.112451
AL445363.3	ENSG00000279423	-0.399334	0.320391	0.647186
AL445423.3	ENSG00000286231	-0.751457	0.464575	0.758494
AL445524.1	ENSG00000233461	-0.409787	0.456446	0.753805
AL450326.1	ENSG00000230555	0.0548859	0.907633	0.970113
AL450384.2	ENSG00000240291	-0.23572	0.633076	0.852955
AL450405.1	ENSG00000230202	-0.443429	0.573238	0.819612
AL450998.2	ENSG00000179743	0.955817	0.0131635	0.130295
AL451085.3	ENSG00000271380	0.851108	0.0210411	0.164652
AL451165.2	ENSG00000272288	0.624888	0.231593	0.561151
AL499602.1	ENSG00000286451	2.46878	0.0208338	0.164338
AL512353.1	ENSG00000228192	-0.366278	0.463664	0.758034
AL512408.1	ENSG00000260063	1.00937	0.0207672	0.163959
AL512625.1	ENSG00000170161	-0.0276059	0.947433	0.983169
AL512625.2	ENSG00000229422	0.853944	0.326815	0.653223
AL512625.3	ENSG00000287168	0.467937	0.562192	0.81408
AL512785.2	ENSG00000254706	-0.699248	0.250986	0.581024
AL512791.2	ENSG00000275198	0.808138	0.174398	0.490134
AL513314.2	ENSG00000276997	-0.137257	0.728455	0.896127
AL513477.1	ENSG00000269896	0.065575	0.907711	0.970138
AL513478.4	ENSG00000286945	-0.279139	0.705016	0.887038
AL513523.3	ENSG00000223599	0.667932	0.430757	0.737029
AL513534.3	ENSG00000260400	0.892032	0.0873825	0.347124
AL513548.4	ENSG00000285571	0.35755	0.625975	0.849167
AL513550.1	ENSG00000228506	0.433176	0.30306	0.631668
AL589666.1	ENSG00000271793	0.668342	0.0837613	0.339285
AL589743.1	ENSG00000244306	0.73609	0.355016	0.67675
AL589843.1	ENSG00000224848	1.02405	0.174129	0.489896
AL590062.1	ENSG00000287966	1.18207	0.0178571	0.152036
AL590064.1	ENSG00000287837	-0.947547	0.0916493	0.356012
AL590399.1	ENSG00000204802	-0.0235583	0.956711	0.987584
AL590560.2	ENSG00000256029	0.607971	0.251654	0.581917
AL590560.3	ENSG00000272668	0.944954	0.236507	0.566291
AL590617.2	ENSG00000225177	-1.00925	0.0574423	0.279084
AL590652.1	ENSG00000227885	-0.210979	0.709668	0.888847
AL590867.2	ENSG00000218426	0.0405372	0.94828	0.983758
AL591135.1	ENSG00000218418	-0.160042	0.70871	0.888526
AL591684.2	ENSG00000254929	-0.359507	0.404859	0.718979
AL591806.4	ENSG00000270149	1.25959	0.117663	0.404839
AL591845.1	ENSG00000286379	-0.0603535	0.935926	0.97911
AL591848.3	ENSG00000260698	0.34406	0.487889	0.771484
AL591848.4	ENSG00000260855	0.305966	0.572135	0.819107
AL592078.2	ENSG00000286391	3.14098	0.000112733	0.00982106
AL592148.3	ENSG00000272750	0.182516	0.6465	0.860039
AL592183.1	ENSG00000273748	-0.0426529	0.925794	0.975328
AL592295.5	ENSG00000288093	0.0397825	0.918734	0.973681
AL592435.1	ENSG00000232995	0.080028	0.819227	0.93453
AL596202.1	ENSG00000235381	0.383153	0.369477	0.690545
AL596244.1	ENSG00000261534	0.444823	0.375113	0.694137
AL603750.1	ENSG00000280099	-1.53821	0.09559	0.36408
AL604028.1	ENSG00000230896	-0.228365	0.523834	0.79251
AL604028.2	ENSG00000234329	-0.0364312	0.946648	0.983046
AL606760.1	ENSG00000226754	0.8439	0.0652085	0.299614
AL627171.3	ENSG00000278002	-0.186159	0.667233	0.870987
AL627171.4	ENSG00000282885	-1.01488	0.226178	0.555859
AL627309.5	ENSG00000241860	0.582549	0.299824	0.629064
AL627309.6	ENSG00000268903	0.608499	0.452813	0.751918
AL645568.1	ENSG00000203739	-0.0648561	0.89708	0.965451
AL645608.7	ENSG00000272512	-1.01858	0.215516	0.542857
AL645728.1	ENSG00000215014	0.553258	0.258078	0.589714
AL645929.1	ENSG00000230521	0.185255	0.807853	0.930375
AL645929.3	ENSG00000285799	-0.175803	0.797404	0.926225
AL645933.3	ENSG00000272221	-1.07581	0.0461842	0.248484
AL662795.2	ENSG00000280128	0.52202	0.21312	0.541061
AL662844.4	ENSG00000272501	1.51051	0.000164066	0.0122427
AL662884.3	ENSG00000284954	0.341086	0.470737	0.762431
AL662899.4	ENSG00000263020	0.589648	0.326363	0.652763
AL669830.2	ENSG00000288473	0.13632	0.822103	0.936181
AL669831.1	ENSG00000228327	0.073314	0.877712	0.959428
AL669831.3	ENSG00000230021	0.0975465	0.805407	0.929074
AL669918.1	ENSG00000250264	0.127185	0.85919	0.951127
AL669942.1	ENSG00000274628	-0.702045	0.452979	0.751918
AL671710.1	ENSG00000273192	0.155425	0.814447	0.932516
AL671762.1	ENSG00000285565	4.36976	0.00156221	0.0403325
AL672310.1	ENSG00000230423	-0.666684	0.0761584	0.324233
AL683813.2	ENSG00000232611	0.582472	0.214608	0.542069
AL691432.2	ENSG00000272106	1.35595	0.000152268	0.0117081
AL691447.2	ENSG00000232063	-0.95175	0.0987738	0.369696
AL691482.4	ENSG00000249007	-0.583788	0.341293	0.665036
AL731559.1	ENSG00000285994	1.47586	0.0943747	0.361103
AL731563.4	ENSG00000272630	-0.183812	0.701856	0.885055
AL731569.1	ENSG00000227896	0.217479	0.631348	0.852252
AL731571.1	ENSG00000273599	-0.219978	0.657686	0.864835
AL731577.2	ENSG00000249456	0.67373	0.0500066	0.25898
AL731702.1	ENSG00000286389	1.25226	0.0360253	0.221828
AL731733.1	ENSG00000215097	0.277936	0.589306	0.829239
AL732372.2	ENSG00000237094	-0.0476953	0.909941	0.970928
AL732372.3	ENSG00000250575	0.586358	0.230622	0.55992
AL732509.1	ENSG00000286724	-0.66728	0.163491	0.475315
AL772307.1	ENSG00000284116	0.333744	0.725728	0.894801
AL845472.1	ENSG00000275450	-0.169233	0.828739	0.939323
AL845472.2	ENSG00000279561	0.831867	0.35345	0.675248
AL928654.1	ENSG00000251602	0.816281	0.0250908	0.181485
AL928654.4	ENSG00000279495	0.12234	0.828237	0.939175
ALAD	ENSG00000148218	-0.943712	0.0275318	0.190418
ALAS1	ENSG00000023330	-0.498381	0.0982153	0.36873
ALB	ENSG00000163631	-4.09266	0.0697888	0.310416
ALCAM	ENSG00000170017	0.997069	0.0374139	0.225978	0.36	0.717	0.827
ALDH16A1	ENSG00000161618	-0.577628	0.130852	0.42586
ALDH18A1	ENSG00000059573	0.00901806	0.969861	0.992229
ALDH1A1	ENSG00000165092	-2.1705	0.0337018	0.214549
ALDH1A2	ENSG00000128918	-2.33294	0.032843	0.211287	-2.63	0.00864	0.0332
ALDH1A3	ENSG00000184254	0.352396	0.735765	0.899948
ALDH1B1	ENSG00000137124	-1.17044	0.0197203	0.160346
ALDH1L1	ENSG00000144908	-2.11995	0.201593	0.527051
ALDH1L2	ENSG00000136010	-0.245427	0.714612	0.890831
ALDH2	ENSG00000111275	-2.45419	0.000887725	0.030018
ALDH3A1	ENSG00000108602	0.102171	0.92936	0.976598
ALDH3A2	ENSG00000072210	-0.586206	0.0756294	0.323444
ALDH3B1	ENSG00000006534	-0.123426	0.840496	0.944362
ALDH4A1	ENSG00000159423	-1.6394	0.0379166	0.227384
ALDH5A1	ENSG00000112294	-0.633996	0.0936141	0.359686
ALDH6A1	ENSG00000119711	-1.61952	0.00805716	0.0990896
ALDH7A1	ENSG00000164904	-0.0780639	0.86334	0.953247
ALDH8A1	ENSG00000118514	-1.94523	0.157638	0.46537
ALDH9A1	ENSG00000143149	-0.311067	0.353801	0.675626
ALDOA	ENSG00000149925	0.621429	0.0747279	0.321658
ALDOB	ENSG00000136872	-2.76005	0.279612	0.610509
ALDOC	ENSG00000109107	0.27054	0.513512	0.786546
ALG1	ENSG00000033011	0.0861505	0.736671	0.900472
ALG10	ENSG00000139133	0.275358	0.452038	0.751259
ALG10B	ENSG00000175548	0.630545	0.0757171	0.323444
ALG11	ENSG00000253710	-0.218699	0.51895	0.789806
ALG12	ENSG00000182858	-0.383867	0.192911	0.515586
[truncated: 15,689 more rows]
