# Supplementary material for: Genomic and transcriptomic landscapes of metastatic neuroendocrine neoplasms from distinct primary sites and their clinical implications
Source: Sci Rep. 2025 May 6;15:15770. doi: 10.1038/s41598-025-00549-7 (PMC12056210; doi:10.1038/s41598-025-00549-7)
Supplement: Supplementary file 8 — Supplementary Information 8. [file 41598_2025_549_MOESM8_ESM.xlsx]

## Sheet: Sheet1
Supplementary Table 7. Sequencing coverage for POG NEN cohort.
StudyID	Tumour genome sequencing coverage	Normal genome sequencing coverage	length of paired end reads (WGS)	RNA sequencing coverage (no. of paired reads mapped)	Tumour content (%)
PN1	82x	42x	125	310M	81
PN2	89x	42x	125	290M	77
PN3	86x	45x	125	187M	90
PN4	91x	43x	125	166M	86
PN5	94x	47x	125	175M	59
PN6	94x	47x	125	246M	79
PN7	86x	43x	125	185M	94
PN8	91x	46x	125	185M	42
PN9	86x	42x	125	173M	65
PN10	78x	42x	125	192M	79
PN11	97x	48x	125	89M	61
PN12	87x	43x	125	188M	79
PN13	92x	48x	125	177M	71
PN14	92x	33x	150	182M	68
PN15	83x	42x	125	159M	70
PN16	99x	59x	150	166M	64
PN17	81x	40x	150	273M	70
PN18	82x	43x	150	243M	68
PN19	63x	32x	150	312M	69
PN20	52x	31x	150	236M	88
PN21	94x	37x	150	371M	95
PN22	104x	38x	150	355M	81
PN23	98x	41x	150	408M	36
PN24	98x	31x	150	220M	59
PN25	100x	38x	150	139M	30
PN26	97x	35x	150	87M	90
PN27	111x	46x	150	158M	35
PN28	109x	39x	150	97M	80
