# Supplementary material for: Genomic and transcriptomic landscapes of metastatic neuroendocrine neoplasms from distinct primary sites and their clinical implications
Source: Sci Rep. 2025 May 6;15:15770. doi: 10.1038/s41598-025-00549-7 (PMC12056210; doi:10.1038/s41598-025-00549-7)
Supplement: Supplementary file 9 — Supplementary Information 9. [file 41598_2025_549_MOESM9_ESM.xlsx]

## Sheet: Sheet1
Supplementary Table 8. EGA accession ID for POG NEN cohort (Study: EGAS00001001159).
StudyID	Accession Number
PN1	EGAD00001002589
PN2	EGAD00001002591
PN3	EGAD00001002599
PN4	EGAD00001002607
PN5	EGAD00001002617
PN6	EGAD00001003089
PN7	EGAD00001002989
PN8	EGAD00001003006
PN9	EGAD00001003017
PN10	EGAD00001003048
PN11	EGAD00001003063
PN12	EGAD00001003069
PN13	EGAD00001003636
PN14	EGAD00001003642
PN15	EGAD00001003608
PN16	EGAD00001003688
PN17	EGAD00001003686
PN18	EGAD00001004664
PN19	EGAD00001004930
PN20	EGAD00001004924
PN21	EGAD00001004715
PN22	EGAD00001005853
PN23	EGAD00001005763
PN24	EGAD00001005866
PN25	EGAD00001008910
PN26	EGAD00001008936
PN27	EGAD00001008939
PN28	EGAD00001008946
